# Supplementary material for: Diphen­yl[(phenyl­sulfan­yl)meth­yl]-λ5-phosphane­thione
Source: Acta Crystallogr Sect E Struct Rep Online. 2014 Feb 28;70(Pt 3):o374. doi: 10.1107/S1600536814004292 (PMC3998441; doi:10.1107/S1600536814004292)
Supplement: Supplementary file 1 [file e-70-0o374-sup1.cif]

##############################################################################
#                                                                            #
# This CIF contains the data in a paper accepted for publication in          #
# Acta Crystallographica Section E. It conforms to the requirements of       #
# Notes for Authors for Acta Crystallographica Section E, and has been       #
# peer reviewed under the auspices of the IUCr Commission on Journals.       #
#                                                                            #
# Full details of the Crystallographic Information File format               #
# are given in the paper "The Crystallographic Information File (CIF):       #
# a New Standard Archive File for Crystallography" by S. R. Hall, F. H.      #
# Allen and I. D. Brown [Acta Cryst. (1991), A47, 655-685].                  #
#                                                                            #
# The current version of the core CIF dictionary is obtainable from          #
# ftp://ftp.iucr.org/pub/cif_core.dic.                                       #
#                                                                            #
# Software is freely available for graphical display of the structure(s)     #
# in this CIF. For information consult the CIF software page                 #
# http://www.iucr.org/resources/cif/software.                                #
#                                                                            #
# This file may be used for bona fide research purposes within the           #
# scientific community so long as proper attribution is given to the journal # 
# article from which it was obtained.                                        #
#                                                                            #
##############################################################################
data_I
_database_code_depnum_ccdc_archive 'CCDC 988671'
_audit_creation_method     'WinGX routine CIF_UPDATE'
_chemical_name_systematic
;
Diphenyl[(phenylsulfanyl)methyl]-\l^5^-phosphanethione
;
_chemical_formula_moiety     'C19 H17 P S2'
_chemical_formula_sum     'C19 H17 P S2'
_chemical_formula_iupac     'C19 H17 P S2'
_chemical_formula_weight     340.42
_symmetry_cell_setting     monoclinic
_symmetry_space_group_name_H-M     'P 21/c'
_symmetry_space_group_name_hall     '-P 2ybc'
loop_
    _symmetry_equiv_pos_as_xyz
    'x, y, z'
    '-x, y+1/2, -z+1/2'
    '-x, -y, -z'
    'x, -y-1/2, z-1/2'
_cell_length_a     9.3748(13)
_cell_length_b     18.598(3)
_cell_length_c     10.0941(14)
_cell_angle_alpha     90
_cell_angle_beta     101.044(2)
_cell_angle_gamma     90
_cell_volume     1727.3(4)
_cell_formula_units_Z     4
_cell_measurement_reflns_used     4352
_cell_measurement_theta_min     2.19
_cell_measurement_theta_max     25
_cell_measurement_temperature     173(2)
_exptl_crystal_description     block
_exptl_crystal_colour     colourless
_exptl_crystal_size_max     0.38
_exptl_crystal_size_mid     0.18
_exptl_crystal_size_min     0.15
_exptl_crystal_density_diffrn     1.309
_exptl_crystal_density_method     'not measured'
_exptl_crystal_F_000     712
_exptl_absorpt_coefficient_mu     0.394
_exptl_absorpt_correction_type     multi-scan
_exptl_absorpt_process_details
;
(<i>SADABS</i>; Bruker, 1999)
;
_exptl_absorpt_correction_T_min     0.9529
_exptl_absorpt_correction_T_max     0.9791
_exptl_special_details
;
;
_diffrn_ambient_temperature     173(2)
_diffrn_radiation_type     MoK\a
_diffrn_radiation_wavelength     0.71073
_diffrn_radiation_source     'fine-focus sealed tube'
_diffrn_radiation_monochromator     graphite
_diffrn_measurement_device_type     'Bruker APEX CCD'
_diffrn_measurement_method     omega-scans
_diffrn_reflns_number     10734
_diffrn_reflns_av_R_equivalents     0.0407
_diffrn_reflns_theta_min     2.19
_diffrn_reflns_theta_max     25
_diffrn_reflns_theta_full     25
_diffrn_measured_fraction_theta_max     1
_diffrn_measured_fraction_theta_full     1
_diffrn_reflns_limit_h_min     -11
_diffrn_reflns_limit_h_max     7
_diffrn_reflns_limit_k_min     -22
_diffrn_reflns_limit_k_max     22
_diffrn_reflns_limit_l_min     -12
_diffrn_reflns_limit_l_max     11
_refine_special_details
;
Refinement of <i>F</i>^2^ against ALL reflections. The weighted <i>R</i>-factor
<i>wR</i> and goodness of fit <i>S</i> are based on <i>F</i>^2^, conventional
<i>R</i>-factors <i>R</i> are based on <i>F</i>, with <i>F</i> set to zero for
negative <i>F</i>^2^. The threshold expression of <i>F</i>^2^ >
\s(<i>F</i>^2^) is used only for calculating <i>R</i>-factors(gt) <i>etc</i>.
and is not relevant to the choice of reflections for refinement.
<i>R</i>-factors based on <i>F</i>^2^ are statistically about twice as large
as those based on <i>F</i>, and <i>R</i>-factors based on ALL data will be
even larger.
;
_reflns_number_total     3033
_reflns_number_gt     2663
_reflns_threshold_expression     I>2sigma(I)
_refine_ls_structure_factor_coef     Fsqd
_refine_ls_matrix_type     full
_refine_ls_R_factor_all     0.0386
_refine_ls_R_factor_gt     0.0340
_refine_ls_wR_factor_gt     0.0876
_refine_ls_wR_factor_ref     0.0908
_refine_ls_goodness_of_fit_ref     1.045
_refine_ls_restrained_S_all     1.045
_refine_ls_number_reflns     3033
_refine_ls_number_parameters     199
_refine_ls_number_restraints     0
_refine_ls_number_constraints     0
_refine_ls_hydrogen_treatment     constr
_refine_ls_weighting_scheme     calc
_refine_ls_weighting_details
         'calc w=1/[\s^2^(Fo^2^)+(0.0403P)^2^+0.5374P] where P=(Fo^2^+2Fc^2^)/3'
_atom_sites_solution_hydrogens     geom
_atom_sites_solution_primary     direct
_atom_sites_solution_secondary     difmap
_refine_ls_shift/su_max     0.007
_refine_ls_shift/su_mean     0.001
_refine_diff_density_max     0.305
_refine_diff_density_min     -0.232
_refine_ls_extinction_method     none
_refine_ls_abs_structure_details     ?
_refine_ls_abs_structure_Flack     ?
loop_
    _atom_type_symbol
    _atom_type_description
    _atom_type_scat_dispersion_real
    _atom_type_scat_dispersion_imag
    _atom_type_scat_source
    C C 0.0033 0.0016 'International Tables Vol C Tables 4.2.6.8 and 6.1.1.4'
    H H 0 0 'International Tables Vol C Tables 4.2.6.8 and 6.1.1.4'
    P P 0.1023 0.0942 'International Tables Vol C Tables 4.2.6.8 and 6.1.1.4'
    S S 0.1246 0.1234 'International Tables Vol C Tables 4.2.6.8 and 6.1.1.4'
_computing_data_collection     'SMART (Bruker, 2001)'
_computing_cell_refinement     'SAINT-Plus (Bruker, 1999)'
_computing_data_reduction     'SAINT-Plus (Bruker, 1999)'
_computing_structure_solution     'SHELXS97 (Sheldrick, 2008)'
_computing_structure_refinement     'SHELXL97 (Sheldrick, 2008)'
_computing_molecular_graphics     'ORTEP-3 for Windows (Farrugia, 2012)'
_computing_publication_material     'SHELXL97 (Sheldrick, 2008)'
loop_
    _atom_site_type_symbol
    _atom_site_label
    _atom_site_fract_x
    _atom_site_fract_y
    _atom_site_fract_z
    _atom_site_U_iso_or_equiv
    _atom_site_adp_type
    _atom_site_calc_flag
    _atom_site_refinement_flags
    _atom_site_occupancy
    _atom_site_disorder_assembly
    _atom_site_disorder_group
    C C1 0.52214(19) 0.08028(9) 0.30067(17) 0.0288(4) Uani d . 1 . .
    C C2 0.5712(2) 0.02245(10) 0.23596(19) 0.0380(4) Uani d . 1 . .
    H H2 0.535 0.0147 0.1425 0.046 Uiso calc R 1 . .
    C C3 0.6729(2) -0.02428(11) 0.3069(2) 0.0472(5) Uani d . 1 . .
    H H3 0.7053 -0.0643 0.2623 0.057 Uiso calc R 1 . .
    C C4 0.7274(2) -0.01291(10) 0.4421(2) 0.0413(5) Uani d . 1 . .
    H H4 0.7987 -0.0445 0.49 0.05 Uiso calc R 1 . .
    C C5 0.6782(2) 0.04426(10) 0.50795(19) 0.0397(5) Uani d . 1 . .
    H H5 0.7153 0.0518 0.6013 0.048 Uiso calc R 1 . .
    C C6 0.5750(2) 0.09060(10) 0.43818(18) 0.0356(4) Uani d . 1 . .
    H H6 0.5401 0.1295 0.484 0.043 Uiso calc R 1 . .
    C C7 0.2351(2) 0.14772(9) 0.28387(18) 0.0311(4) Uani d . 1 . .
    C C8 0.1148(2) 0.10634(12) 0.2316(2) 0.0463(5) Uani d . 1 . .
    H H8 0.1162 0.0763 0.1558 0.056 Uiso calc R 1 . .
    C C9 -0.0079(2) 0.10857(13) 0.2896(2) 0.0551(6) Uani d . 1 . .
    H H9 -0.0897 0.0796 0.2539 0.066 Uiso calc R 1 . .
    C C10 -0.0118(2) 0.15236(13) 0.3978(2) 0.0510(6) Uani d . 1 . .
    H H10 -0.0961 0.1538 0.4372 0.061 Uiso calc R 1 . .
    C C11 0.1064(2) 0.19424(11) 0.4494(2) 0.0487(5) Uani d . 1 . .
    H H11 0.1031 0.225 0.5239 0.058 Uiso calc R 1 . .
    C C12 0.2297(2) 0.19198(10) 0.3942(2) 0.0402(5) Uani d . 1 . .
    H H12 0.3114 0.2207 0.4314 0.048 Uiso calc R 1 . .
    C C13 0.4787(2) 0.23097(9) 0.24179(18) 0.0322(4) Uani d . 1 . .
    H H13A 0.4074 0.2696 0.2109 0.039 Uiso calc R 1 . .
    H H13B 0.5143 0.2366 0.3401 0.039 Uiso calc R 1 . .
    C C14 0.7380(2) 0.30474(9) 0.24404(18) 0.0332(4) Uani d . 1 . .
    C C15 0.8792(2) 0.30812(11) 0.2215(2) 0.0467(5) Uani d . 1 . .
    H H15 0.9118 0.2738 0.1642 0.056 Uiso calc R 1 . .
    C C16 0.9721(2) 0.36083(13) 0.2815(3) 0.0568(6) Uani d . 1 . .
    H H16 1.0679 0.3635 0.264 0.068 Uiso calc R 1 . .
    C C17 0.9273(3) 0.40970(13) 0.3668(2) 0.0573(6) Uani d . 1 . .
    H H17 0.9923 0.4458 0.4087 0.069 Uiso calc R 1 . .
    C C18 0.7882(3) 0.40641(12) 0.3914(2) 0.0534(6) Uani d . 1 . .
    H H18 0.7574 0.4402 0.4505 0.064 Uiso calc R 1 . .
    C C19 0.6925(2) 0.35395(11) 0.3302(2) 0.0432(5) Uani d . 1 . .
    H H19 0.5964 0.3518 0.3473 0.052 Uiso calc R 1 . .
    P P1 0.39369(5) 0.14308(2) 0.20578(4) 0.02841(14) Uani d . 1 . .
    S S1 0.34680(6) 0.12132(3) 0.01308(5) 0.03941(16) Uani d . 1 . .
    S S2 0.62814(5) 0.23650(3) 0.15364(5) 0.03730(15) Uani d . 1 . .
loop_
    _atom_site_aniso_label
    _atom_site_aniso_U_11
    _atom_site_aniso_U_22
    _atom_site_aniso_U_33
    _atom_site_aniso_U_12
    _atom_site_aniso_U_13
    _atom_site_aniso_U_23
    C1 0.0287(9) 0.0300(9) 0.0276(9) -0.0035(7) 0.0050(7) 0.0025(7)
    C2 0.0430(12) 0.0405(10) 0.0295(9) 0.0046(9) 0.0047(9) -0.0024(8)
    C3 0.0533(13) 0.0452(11) 0.0428(12) 0.0134(10) 0.0090(10) -0.0047(9)
    C4 0.0389(11) 0.0410(11) 0.0422(11) 0.0053(9) 0.0031(9) 0.0097(9)
    C5 0.0447(12) 0.0409(11) 0.0300(10) -0.0054(9) -0.0017(9) 0.0033(8)
    C6 0.0440(12) 0.0315(9) 0.0303(9) -0.0023(8) 0.0044(9) -0.0036(7)
    C7 0.0284(10) 0.0311(9) 0.0327(9) -0.0017(7) 0.0035(8) 0.0038(7)
    C8 0.0412(12) 0.0577(13) 0.0393(11) -0.0143(10) 0.0055(10) -0.0050(9)
    C9 0.0346(12) 0.0731(16) 0.0558(14) -0.0193(11) 0.0038(11) 0.0046(12)
    C10 0.0346(12) 0.0627(14) 0.0595(14) 0.0025(10) 0.0187(11) 0.0135(11)
    C11 0.0469(13) 0.0447(11) 0.0607(13) 0.0000(10) 0.0259(11) -0.0029(10)
    C12 0.0376(11) 0.0376(10) 0.0485(11) -0.0076(9) 0.0158(9) -0.0062(9)
    C13 0.0333(10) 0.0323(9) 0.0326(9) -0.0035(7) 0.0102(8) 0.0012(7)
    C14 0.0336(10) 0.0336(9) 0.0322(9) -0.0029(8) 0.0054(8) 0.0091(7)
    C15 0.0374(12) 0.0456(12) 0.0589(13) -0.0007(9) 0.0140(10) 0.0068(10)
    C16 0.0345(12) 0.0594(14) 0.0737(16) -0.0078(10) 0.0032(12) 0.0103(12)
    C17 0.0520(15) 0.0561(14) 0.0552(14) -0.0188(11) -0.0111(12) 0.0049(11)
    C18 0.0675(16) 0.0501(13) 0.0414(12) -0.0115(11) 0.0075(11) -0.0078(10)
    C19 0.0445(12) 0.0440(11) 0.0430(11) -0.0064(9) 0.0132(10) -0.0019(9)
    P1 0.0297(3) 0.0295(2) 0.0257(2) -0.00220(18) 0.0045(2) -0.00026(17)
    S1 0.0459(3) 0.0451(3) 0.0251(3) 0.0004(2) 0.0013(2) -0.00118(19)
    S2 0.0409(3) 0.0377(3) 0.0369(3) -0.0078(2) 0.0167(2) -0.00314(19)
_geom_special_details
;
All e.s.d.'s (except the e.s.d. in the dihedral angle between two l.s. planes)
are estimated using the full covariance matrix. The cell e.s.d.'s are taken
into account individually in the estimation of e.s.d.'s in distances, angles
and torsion angles; correlations between e.s.d.'s in cell parameters are only
used when they are defined by crystal symmetry. An approximate (isotropic)
treatment of cell e.s.d.'s is used for estimating e.s.d.'s involving l.s.
planes.
;
loop_
    _geom_bond_atom_site_label_1
    _geom_bond_atom_site_label_2
    _geom_bond_site_symmetry_2
    _geom_bond_distance
    _geom_bond_publ_flag
    C1 C2 . 1.382(3) ?
    C1 C6 . 1.395(2) ?
    C1 P1 . 1.8138(18) ?
    C2 C3 . 1.384(3) ?
    C2 H2 . 0.95 ?
    C3 C4 . 1.379(3) ?
    C3 H3 . 0.95 ?
    C4 C5 . 1.379(3) ?
    C4 H4 . 0.95 ?
    C5 C6 . 1.384(3) ?
    C5 H5 . 0.95 ?
    C6 H6 . 0.95 ?
    C7 C8 . 1.384(3) ?
    C7 C12 . 1.393(3) ?
    C7 P1 . 1.8137(18) ?
    C8 C9 . 1.388(3) ?
    C8 H8 . 0.95 ?
    C9 C10 . 1.369(3) ?
    C9 H9 . 0.95 ?
    C10 C11 . 1.373(3) ?
    C10 H10 . 0.95 ?
    C11 C12 . 1.377(3) ?
    C11 H11 . 0.95 ?
    C12 H12 . 0.95 ?
    C13 S2 . 1.8009(18) ?
    C13 P1 . 1.8242(18) ?
    C13 H13A . 0.99 ?
    C13 H13B . 0.99 ?
    C14 C19 . 1.385(3) ?
    C14 C15 . 1.387(3) ?
    C14 S2 . 1.7729(19) ?
    C15 C16 . 1.373(3) ?
    C15 H15 . 0.95 ?
    C16 C17 . 1.371(3) ?
    C16 H16 . 0.95 ?
    C17 C18 . 1.375(3) ?
    C17 H17 . 0.95 ?
    C18 C19 . 1.387(3) ?
    C18 H18 . 0.95 ?
    C19 H19 . 0.95 ?
    P1 S1 . 1.9527(7) ?
loop_
    _geom_angle_atom_site_label_1
    _geom_angle_atom_site_label_2
    _geom_angle_atom_site_label_3
    _geom_angle_site_symmetry_1
    _geom_angle_site_symmetry_3
    _geom_angle
    _geom_angle_publ_flag
    C2 C1 C6 . . 119.37(17) ?
    C2 C1 P1 . . 119.93(14) ?
    C6 C1 P1 . . 120.68(13) ?
    C1 C2 C3 . . 120.18(17) ?
    C1 C2 H2 . . 119.9 ?
    C3 C2 H2 . . 119.9 ?
    C4 C3 C2 . . 120.23(19) ?
    C4 C3 H3 . . 119.9 ?
    C2 C3 H3 . . 119.9 ?
    C5 C4 C3 . . 120.05(18) ?
    C5 C4 H4 . . 120 ?
    C3 C4 H4 . . 120 ?
    C4 C5 C6 . . 120.05(17) ?
    C4 C5 H5 . . 120 ?
    C6 C5 H5 . . 120 ?
    C5 C6 C1 . . 120.09(17) ?
    C5 C6 H6 . . 120 ?
    C1 C6 H6 . . 120 ?
    C8 C7 C12 . . 118.81(18) ?
    C8 C7 P1 . . 118.95(15) ?
    C12 C7 P1 . . 122.23(14) ?
    C7 C8 C9 . . 120.2(2) ?
    C7 C8 H8 . . 119.9 ?
    C9 C8 H8 . . 119.9 ?
    C10 C9 C8 . . 120.3(2) ?
    C10 C9 H9 . . 119.8 ?
    C8 C9 H9 . . 119.8 ?
    C9 C10 C11 . . 119.9(2) ?
    C9 C10 H10 . . 120.1 ?
    C11 C10 H10 . . 120.1 ?
    C10 C11 C12 . . 120.5(2) ?
    C10 C11 H11 . . 119.7 ?
    C12 C11 H11 . . 119.7 ?
    C11 C12 C7 . . 120.20(19) ?
    C11 C12 H12 . . 119.9 ?
    C7 C12 H12 . . 119.9 ?
    S2 C13 P1 . . 107.72(9) ?
    S2 C13 H13A . . 110.2 ?
    P1 C13 H13A . . 110.2 ?
    S2 C13 H13B . . 110.2 ?
    P1 C13 H13B . . 110.2 ?
    H13A C13 H13B . . 108.5 ?
    C19 C14 C15 . . 119.44(18) ?
    C19 C14 S2 . . 125.31(15) ?
    C15 C14 S2 . . 115.23(15) ?
    C16 C15 C14 . . 120.3(2) ?
    C16 C15 H15 . . 119.9 ?
    C14 C15 H15 . . 119.9 ?
    C17 C16 C15 . . 120.4(2) ?
    C17 C16 H16 . . 119.8 ?
    C15 C16 H16 . . 119.8 ?
    C16 C17 C18 . . 119.9(2) ?
    C16 C17 H17 . . 120 ?
    C18 C17 H17 . . 120 ?
    C17 C18 C19 . . 120.4(2) ?
    C17 C18 H18 . . 119.8 ?
    C19 C18 H18 . . 119.8 ?
    C14 C19 C18 . . 119.6(2) ?
    C14 C19 H19 . . 120.2 ?
    C18 C19 H19 . . 120.2 ?
    C7 P1 C1 . . 108.53(8) ?
    C7 P1 C13 . . 103.53(8) ?
    C1 P1 C13 . . 104.55(8) ?
    C7 P1 S1 . . 113.32(6) ?
    C1 P1 S1 . . 113.12(6) ?
    C13 P1 S1 . . 112.99(6) ?
    C14 S2 C13 . . 102.51(9) ?
_iucr_refine_instructions_details
;
TITL Viki006m in P2(1)/c
CELL 0.71073   9.3748  18.5979  10.0941  90.000 101.044  90.000
ZERR    4.00   0.0013   0.0026   0.0014   0.000   0.002   0.000
LATT 1
SYMM -X, 0.5+Y, 0.5-Z
SFAC C  H  P  S
UNIT 76 68 4 8
OMIT  -3.00  50.00
L.S. 4
acta
bond $H
size 0.38 0.18 0.15
TEMP -100
WGHT    0.040300    0.537400
FVAR       0.16205
MOLE 1
C1    1    0.522142    0.080277    0.300669    11.00000    0.02874    0.02997 =
         0.02764    0.00245    0.00500   -0.00346
C2    1    0.571200    0.022449    0.235958    11.00000    0.04301    0.04050 =
         0.02950   -0.00243    0.00474    0.00456
AFIX  43
H2    2    0.535007    0.014749    0.142525    11.00000   -1.20000
AFIX   0
C3    1    0.672913   -0.024279    0.306895    11.00000    0.05332    0.04524 =
         0.04283   -0.00475    0.00899    0.01338
AFIX  43
H3    2    0.705341   -0.064324    0.262264    11.00000   -1.20000
AFIX   0
C4    1    0.727354   -0.012912    0.442136    11.00000    0.03892    0.04098 =
         0.04224    0.00965    0.00308    0.00526
AFIX  43
H4    2    0.798745   -0.044499    0.489989    11.00000   -1.20000
AFIX   0
C5    1    0.678248    0.044261    0.507950    11.00000    0.04474    0.04094 =
         0.02999    0.00328   -0.00174   -0.00537
AFIX  43
H5    2    0.715316    0.051837    0.601268    11.00000   -1.20000
AFIX   0
C6    1    0.575027    0.090605    0.438180    11.00000    0.04397    0.03145 =
         0.03027   -0.00357    0.00443   -0.00226
AFIX  43
H6    2    0.540120    0.129514    0.483988    11.00000   -1.20000
AFIX   0
C7    1    0.235061    0.147724    0.283872    11.00000    0.02845    0.03112 =
         0.03272    0.00379    0.00353   -0.00167
C8    1    0.114774    0.106342    0.231610    11.00000    0.04121    0.05769 =
         0.03926   -0.00502    0.00555   -0.01434
AFIX  43
H8    2    0.116206    0.076294    0.155767    11.00000   -1.20000
AFIX   0
C9    1   -0.007943    0.108569    0.289567    11.00000    0.03461    0.07310 =
         0.05579    0.00456    0.00385   -0.01930
AFIX  43
H9    2   -0.089709    0.079554    0.253937    11.00000   -1.20000
AFIX   0
C10   1   -0.011783    0.152364    0.397828    11.00000    0.03457    0.06267 =
         0.05950    0.01352    0.01865    0.00252
AFIX  43
H10   2   -0.096054    0.153771    0.437151    11.00000   -1.20000
AFIX   0
C11   1    0.106395    0.194243    0.449448    11.00000    0.04685    0.04470 =
         0.06071   -0.00292    0.02594   -0.00001
AFIX  43
H11   2    0.103081    0.225035    0.523891    11.00000   -1.20000
AFIX   0
C12   1    0.229736    0.191983    0.394185    11.00000    0.03756    0.03763 =
         0.04854   -0.00623    0.01581   -0.00762
AFIX  43
H12   2    0.311431    0.220690    0.431401    11.00000   -1.20000
AFIX   0
C13   1    0.478690    0.230965    0.241794    11.00000    0.03332    0.03234 =
         0.03261    0.00116    0.01023   -0.00350
AFIX  23
H13A  2    0.407417    0.269595    0.210876    11.00000   -1.20000
H13B  2    0.514257    0.236585    0.340105    11.00000   -1.20000
AFIX   0
C14   1    0.737966    0.304738    0.244045    11.00000    0.03358    0.03360 =
         0.03220    0.00908    0.00537   -0.00288
C15   1    0.879174    0.308117    0.221474    11.00000    0.03745    0.04562 =
         0.05889    0.00685    0.01402   -0.00072
AFIX  43
H15   2    0.911760    0.273804    0.164197    11.00000   -1.20000
AFIX   0
C16   1    0.972054    0.360831    0.281548    11.00000    0.03446    0.05935 =
         0.07368    0.01032    0.00318   -0.00781
AFIX  43
H16   2    1.067913    0.363465    0.263979    11.00000   -1.20000
AFIX   0
C17   1    0.927295    0.409705    0.366755    11.00000    0.05202    0.05605 =
         0.05521    0.00490   -0.01106   -0.01882
AFIX  43
H17   2    0.992316    0.445788    0.408733    11.00000   -1.20000
AFIX   0
C18   1    0.788165    0.406410    0.391352    11.00000    0.06752    0.05012 =
         0.04137   -0.00777    0.00755   -0.01151
AFIX  43
H18   2    0.757369    0.440247    0.450548    11.00000   -1.20000
AFIX   0
C19   1    0.692497    0.353950    0.330211    11.00000    0.04446    0.04405 =
         0.04301   -0.00186    0.01318   -0.00642
AFIX  43
H19   2    0.596418    0.351803    0.347346    11.00000   -1.20000
AFIX   0
P1    3    0.393691    0.143079    0.205781    11.00000    0.02969    0.02950 =
         0.02570   -0.00026    0.00448   -0.00220
S1    4    0.346800    0.121321    0.013078    11.00000    0.04591    0.04508 =
         0.02507   -0.00118    0.00135    0.00044
S2    4    0.628145    0.236505    0.153642    11.00000    0.04092    0.03774 =
         0.03693   -0.00314    0.01672   -0.00776
HKLF 4
REM  Viki006m in P2(1)/c
REM R1 =  0.0340 for   2663 Fo > 4sig(Fo)  and  0.0386 for all   3033 data
REM    199 parameters refined using      0 restraints
END
WGHT      0.0429      0.4745
REM Highest difference peak  0.305,  deepest hole -0.232,  1-sigma level  0.050
Q1    1   0.3050  0.1454  0.2469  11.00000  0.05    0.31
Q2    1   0.4530  0.1035  0.2649  11.00000  0.05    0.30
Q3    1   0.4459  0.1944  0.2260  11.00000  0.05    0.29
Q4    1   0.6663  0.2060  0.2182  11.00000  0.05    0.26
Q5    1   0.6840  0.2771  0.2168  11.00000  0.05    0.22
Q6    1   0.5459  0.2352  0.2102  11.00000  0.05    0.21
Q7    1   0.2554  0.1461  0.3465  11.00000  0.05    0.20
Q8    1   0.7232  0.3158  0.3049  11.00000  0.05    0.19
;
data_global
_journal_date_recd_electronic     2014-02-21
_journal_date_accepted     2014-02-25
_journal_name_full     'Acta Crystallographica, Section E'
_journal_year     2014
_journal_volume     70
_journal_issue      3
_journal_page_first     o374
_journal_page_last     o374
_journal_paper_category     QO
_journal_paper_doi     10.1107/S1600536814004292
_journal_coeditor_code     WM5008
_publ_contact_author_name     'Viktoria H. Gessner'
_publ_contact_author_address
;
Institut fuer Anorganische Chemie
Julius-Maximilians-Universitaet W\"urzburg
Am Hubland
97074 Wuerzburg
;
_publ_contact_author_email     vgessner@uni-wuerzburg.de
_publ_contact_author_fax      0E*****
_publ_contact_author_phone      0E*****
_publ_section_title
;
Diphenyl[(phenylsulfanyl)methyl]-\l^5^-phosphanethione
;
loop_
    _publ_author_name
    _publ_author_address
    'Gessner, Viktoria H.'
;
Institut fuer Anorganische Chemie
Julius-Maximilians-Universitaet W\"urzburg
Am Hubland
97074 W\"urzburg
Germany
;
