# Supplementary material for: Diphen­yl[(phenyl­sulfan­yl)meth­yl]-λ5-phosphane­thione
Source: Acta Crystallogr Sect E Struct Rep Online. 2014 Feb 28;70(Pt 3):o374. doi: 10.1107/S1600536814004292 (PMC3998441; doi:10.1107/S1600536814004292)
Supplement: Supplementary file 2 [file e-70-0o374-Isup2.hkl]

# 
# h,k,l, Fc-squared, Fo-squared, sigma(Fo-squared) and status flag 
# 
data_I
_shelx_title ' Viki006m in P2(1)/c' 
_shelx_refln_list_code          4 
_shelx_F_calc_maximum      202.58 
_exptl_crystal_F_000       712.00 
_reflns_d_resolution_high  0.8409 
 
loop_ 
 _symmetry_equiv_pos_as_xyz 
 'x, y, z' 
 '-x, y+1/2, -z+1/2' 
 '-x, -y, -z' 
 'x, -y-1/2, z-1/2' 
 
_cell_length_a     9.3748 
_cell_length_b    18.5979 
_cell_length_c    10.0941 
_cell_angle_alpha  90.000 
_cell_angle_beta  101.044 
_cell_angle_gamma  90.000 
 
_shelx_F_squared_multiplier     1.000 
 
loop_ 
 _refln_index_h 
 _refln_index_k 
 _refln_index_l 
 _refln_F_squared_calc 
 _refln_F_squared_meas 
 _refln_F_squared_sigma 
 _refln_observed_status 
   1   0   0     7953.42     8764.23    551.05 o 
   2   0   0       41.92       31.06      2.48 o 
   3   0   0    12799.23    12655.44    544.67 o 
   4   0   0     1818.31     1835.13     80.20 o 
   5   0   0      358.17      291.15     15.42 o 
   6   0   0        5.85        6.47      2.28 o 
   7   0   0      419.76      380.72     45.32 o 
   8   0   0     1878.28     1860.65     82.83 o 
   9   0   0       55.23       74.26     11.81 o 
  10   0   0       65.08       49.51     11.04 o 
   1   1   0        1.00        1.37      0.29 o 
   2   1   0        2.75        1.91      0.99 o 
   3   1   0       91.22       98.94      4.62 o 
   4   1   0      400.56      429.26     14.12 o 
   5   1   0      116.73      107.63      8.86 o 
   6   1   0        2.00        2.52      1.47 o 
   7   1   0      198.53      199.19     11.93 o 
   8   1   0      219.30      205.26     10.25 o 
   9   1   0       61.92       64.76      7.81 o 
  10   1   0       30.75       20.81      5.64 o 
   0   2   0     2465.85     2590.68    112.37 o 
   1   2   0        5.10        3.65      0.57 o 
   2   2   0      163.12      146.41      5.61 o 
   3   2   0        2.57        5.96      0.92 o 
   4   2   0     1243.31     1246.91     38.89 o 
   5   2   0      484.83      446.44     14.83 o 
   6   2   0       49.72       49.14      3.62 o 
   7   2   0      518.34      499.22     16.98 o 
   8   2   0     1418.56     1466.90     68.49 o 
   9   2   0      111.45       88.36      9.16 o 
  10   2   0        3.18       -1.75      3.90 o 
   1   3   0     2095.46     2219.73     67.91 o 
   2   3   0     5449.00     5390.68    163.82 o 
   3   3   0      195.32      166.61      5.92 o 
   4   3   0      735.67      758.19     24.06 o 
   5   3   0     5954.51     6005.78    182.89 o 
   6   3   0     1198.43     1140.51     36.11 o 
   7   3   0     1368.73     1376.06     54.35 o 
   8   3   0        0.21       -2.22      2.67 o 
   9   3   0      281.70      254.40     16.01 o 
  10   3   0      107.22      101.25     11.42 o 
   0   4   0    10185.75    10567.04    623.02 o 
   1   4   0     4078.61     4146.78    167.48 o 
   2   4   0     1039.62     1050.46     32.55 o 
   3   4   0     1746.34     1821.85     56.06 o 
   4   4   0       20.58       13.53      1.55 o 
   5   4   0     1004.65     1058.96     33.41 o 
   6   4   0       24.48       27.10      7.88 o 
   7   4   0        0.16        0.37      1.86 o 
   8   4   0       12.90       10.92      3.35 o 
   9   4   0      127.15      130.38     16.38 o 
  10   4   0       65.89       70.02      8.87 o 
   1   5   0     7807.65     8174.19    248.38 o 
   2   5   0    10067.50    10436.33    317.10 o 
   3   5   0     3250.80     3274.92    100.27 o 
   4   5   0      569.41      593.27     21.87 o 
   5   5   0     1151.11     1082.23     34.32 o 
   6   5   0     2146.24     2114.36     65.59 o 
   7   5   0     1764.68     1703.19     53.63 o 
   8   5   0      103.14      114.41      7.45 o 
   9   5   0       17.64       18.28      5.12 o 
  10   5   0      132.90      135.06     13.14 o 
   0   6   0      134.80      128.72      9.52 o 
   1   6   0      889.13      973.35     30.33 o 
   2   6   0     2025.70     2307.54     70.67 o 
   3   6   0      431.11      524.93     16.91 o 
   4   6   0      485.78      496.98     18.14 o 
   5   6   0       25.30       25.15      3.90 o 
   6   6   0      404.31      379.53     13.24 o 
   7   6   0      822.30      819.24     26.92 o 
   8   6   0        2.81        6.23      3.35 o 
   9   6   0        0.80       -3.81      3.57 o 
  10   6   0       32.36       42.31      7.31 o 
   1   7   0       63.45       57.18      2.86 o 
   2   7   0        7.26       14.93      1.47 o 
   3   7   0        0.03        2.13      1.59 o 
   4   7   0      251.81      281.18      9.81 o 
   5   7   0      248.30      236.07      9.78 o 
   6   7   0      939.57      966.49     31.21 o 
   7   7   0      159.51      152.71      9.51 o 
   8   7   0       26.61       31.56      4.59 o 
   9   7   0        0.12       -5.04      3.36 o 
  10   7   0       88.88       84.32      9.95 o 
   0   8   0     6996.69     6796.52    428.42 o 
   1   8   0     4034.68     3979.22    121.76 o 
   2   8   0      405.46      445.25     14.54 o 
   3   8   0     5322.37     5538.48    169.09 o 
   4   8   0     1749.28     1709.86     53.21 o 
   5   8   0     1304.75     1202.17     50.79 o 
   6   8   0      344.57      333.30     12.10 o 
   7   8   0      252.98      258.38     15.23 o 
   8   8   0      157.14      167.50      9.87 o 
   9   8   0       94.46       94.49      9.95 o 
  10   8   0        0.23        2.60      4.37 o 
   1   9   0     1335.46     1474.96     45.96 o 
   2   9   0      510.99      501.35     16.40 o 
   3   9   0       14.80        6.21      1.35 o 
   4   9   0      162.67      155.39      6.24 o 
   5   9   0       40.89       31.82      2.82 o 
   6   9   0        1.06        0.44      1.94 o 
   7   9   0      196.72      205.50     11.16 o 
   8   9   0        4.79        0.90      3.00 o 
   9   9   0        1.26        2.04      5.14 o 
   0  10   0      209.65      179.11     19.80 o 
   1  10   0     2138.41     2118.21     65.44 o 
   2  10   0      120.15      111.52      4.70 o 
   3  10   0     2102.27     2285.63     70.81 o 
   4  10   0      469.33      431.78     14.72 o 
   5  10   0     1311.69     1308.52     41.41 o 
   6  10   0       56.21       63.90      5.19 o 
   7  10   0       45.57       43.97      4.84 o 
   8  10   0       74.29       71.34      6.70 o 
   9  10   0      330.39      328.99     20.17 o 
   1  11   0     1089.83     1115.09     49.62 o 
   2  11   0      465.83      458.23     15.36 o 
   3  11   0       42.02       53.50      3.40 o 
   4  11   0     1040.45      917.92     29.55 o 
   5  11   0      823.71      809.73     26.48 o 
   6  11   0       15.73       16.77      2.94 o 
   7  11   0       78.93       67.51      5.66 o 
   8  11   0      334.46      371.71     16.93 o 
   9  11   0       57.28       62.16      8.50 o 
   0  12   0      119.66      111.07      6.86 o 
   1  12   0        5.76       15.36      2.93 o 
   2  12   0      374.88      378.32     14.93 o 
   3  12   0      725.61      727.45     23.76 o 
   4  12   0      233.92      234.08      9.05 o 
   5  12   0       57.97       52.97      6.43 o 
   6  12   0      191.76      198.93     17.59 o 
   7  12   0       15.72       12.99      2.99 o 
   8  12   0       10.57        3.35      3.66 o 
   9  12   0      120.13      138.93     25.13 o 
   1  13   0      529.51      522.55     20.50 o 
   2  13   0     1094.22     1061.33     33.98 o 
   3  13   0     1354.16     1365.54     55.81 o 
   4  13   0      642.52      576.44     19.47 o 
   5  13   0       18.49       27.69      3.96 o 
   6  13   0      609.17      619.72     33.04 o 
   7  13   0      335.67      315.98     14.03 o 
   8  13   0        0.02       -0.29      3.65 o 
   0  14   0      108.00      103.55      9.71 o 
   1  14   0      135.90      136.73      6.09 o 
   2  14   0       61.93       54.45      6.82 o 
   3  14   0        0.09       -0.98      1.74 o 
   4  14   0       67.05       71.25      4.62 o 
   5  14   0      137.48      143.04     10.11 o 
   6  14   0      136.05      120.80      6.70 o 
   7  14   0       12.41       15.42      3.92 o 
   8  14   0       17.61       27.93      5.28 o 
   1  15   0       11.09       10.02      2.16 o 
   2  15   0       79.43       75.29      9.76 o 
   3  15   0       16.90       21.94      2.91 o 
   4  15   0       38.07       30.10      3.36 o 
   5  15   0        2.06        2.60      2.24 o 
   6  15   0       60.38       59.26      4.91 o 
   7  15   0      350.19      344.67     15.35 o 
   8  15   0      294.49      326.63     16.46 o 
   0  16   0        0.11        0.16      2.28 o 
   1  16   0        0.79        0.41      1.58 o 
   2  16   0      163.84      142.72      9.73 o 
   3  16   0       59.16       54.80      5.05 o 
   4  16   0      118.49      106.14      6.12 o 
   5  16   0       54.56       45.03      4.43 o 
   6  16   0        9.51       11.00      3.24 o 
   7  16   0       47.99       48.70      5.10 o 
   1  17   0      175.36      180.61      7.90 o 
   2  17   0      144.47      128.52      6.71 o 
   3  17   0       21.04       13.54      3.19 o 
   4  17   0       51.96       43.53      4.91 o 
   5  17   0       38.56       34.53      4.12 o 
   6  17   0       81.46       80.88      6.00 o 
   7  17   0        0.14        2.51      6.02 o 
   0  18   0     1301.93     1364.97     62.12 o 
   1  18   0      135.06      144.63      7.38 o 
   2  18   0        1.15        0.50      2.01 o 
   3  18   0        2.29       -2.08      2.25 o 
   4  18   0       28.24       22.51      4.03 o 
   5  18   0      111.56      121.36      9.94 o 
   6  18   0      361.49      321.78     20.18 o 
   1  19   0       88.19       85.16      6.65 o 
   2  19   0        2.63       -0.78      2.16 o 
   3  19   0       62.46       63.54      5.16 o 
   4  19   0      279.00      260.10     16.11 o 
   5  19   0        0.98        0.14      3.38 o 
   0  20   0       84.09       83.02      8.21 o 
   1  20   0      132.33      119.44      9.07 o 
   2  20   0       32.48       25.31      3.68 o 
   3  20   0        2.69        2.54      2.82 o 
   4  20   0        5.55        5.11      3.06 o 
   1  21   0       31.18       32.54      4.10 o 
   2  21   0        3.29        0.69      2.69 o 
   3  21   0        1.40       -0.25      2.55 o 
   0  22   0      112.76      122.36     10.76 o 
   1  22   0       48.25       57.71      5.40 o 
 -11   1   1       64.97       54.79      8.19 o 
 -10   1   1       23.30       24.65      6.85 o 
  -9   1   1        3.77        9.90      3.74 o 
  -8   1   1       52.07       61.38      4.42 o 
  -7   1   1     2695.04     2719.17     84.32 o 
  -6   1   1      802.41      777.06     25.12 o 
  -5   1   1       37.15       46.22      3.04 o 
  -4   1   1      818.41      833.54     26.42 o 
  -3   1   1      227.40      200.08      6.93 o 
  -2   1   1     1843.45     1968.80     60.36 o 
  -1   1   1     2328.90     2316.11     70.00 o 
   0   1   1      104.97       72.90      2.57 o 
   1   1   1     2823.58     3051.07    108.39 o 
   2   1   1     1541.50     1679.38     51.44 o 
   3   1   1      118.13      125.72      6.12 o 
   4   1   1     1786.16     1865.95     57.51 o 
   5   1   1      230.72      219.44      7.83 o 
   6   1   1       93.08       84.88      5.99 o 
   7   1   1        3.07        2.38      2.04 o 
   8   1   1       11.70        9.63      3.90 o 
   9   1   1        0.52        4.00      4.04 o 
  10   1   1       36.34       33.52      8.00 o 
 -11   2   1        2.50        0.53      4.44 o 
 -10   2   1      104.60      100.67     15.04 o 
  -9   2   1      135.06      139.10      8.72 o 
  -8   2   1     1003.56     1006.42     32.64 o 
  -7   2   1      190.44      173.51     12.75 o 
  -6   2   1      323.89      284.04     10.26 o 
  -5   2   1     5736.63     6175.60    188.33 o 
  -4   2   1     1015.25      923.13     40.29 o 
  -3   2   1     3000.94     3258.93     99.85 o 
  -2   2   1    19968.86    19386.32    589.61 o 
  -1   2   1     5833.55     6206.80    153.70 o 
   0   2   1     6460.12     6866.51    186.56 o 
   1   2   1     1788.92     1789.23     80.25 o 
   2   2   1     1206.22     1265.72     38.89 o 
   3   2   1     1081.40     1146.65     35.41 o 
   4   2   1      117.30       96.22      6.84 o 
   5   2   1       94.44       99.32      6.98 o 
   6   2   1       28.98       28.46      2.36 o 
   7   2   1       58.68       58.63      6.29 o 
   8   2   1      488.61      501.27     26.85 o 
   9   2   1       23.99       20.19      5.37 o 
  10   2   1      236.90      214.96     16.01 o 
 -10   3   1        0.28        3.26      5.14 o 
  -9   3   1      102.59       99.16      7.34 o 
  -8   3   1       18.88       22.58      3.68 o 
  -7   3   1     1251.00     1251.99     39.89 o 
  -6   3   1      227.01      206.64      7.95 o 
  -5   3   1      100.42      122.42      5.11 o 
  -4   3   1     1327.10     1278.07     39.95 o 
  -3   3   1     6132.10     6167.32    214.81 o 
  -2   3   1     7353.59     7516.06    266.62 o 
  -1   3   1     3510.54     3797.60    116.45 o 
   0   3   1     2042.56     2237.61     61.03 o 
   1   3   1    41037.71    33596.72   2301.97 o 
   2   3   1      106.81      120.69      4.77 o 
   3   3   1     1483.56     1645.66     50.72 o 
   4   3   1      539.66      560.43     18.04 o 
   5   3   1      505.16      576.49     18.75 o 
   6   3   1      309.14      319.09     11.37 o 
   7   3   1      141.65      145.85      8.24 o 
   8   3   1      155.02      184.46     13.46 o 
   9   3   1       30.73       23.27      5.65 o 
  10   3   1       93.89       85.52      9.83 o 
 -10   4   1       55.80       60.67      8.21 o 
  -9   4   1       21.81       22.38      4.47 o 
  -8   4   1       32.55       42.64      4.62 o 
  -7   4   1      634.12      654.51     21.72 o 
  -6   4   1      109.05      100.38      4.95 o 
  -5   4   1      349.26      398.92     14.84 o 
  -4   4   1       15.61       11.57      1.79 o 
  -3   4   1     1194.57     1184.01     36.83 o 
  -2   4   1     2725.16     2829.38     91.61 o 
  -1   4   1      269.07      306.77      8.78 o 
   0   4   1      103.50       87.15      2.79 o 
   1   4   1     2291.47     2318.00     83.65 o 
   2   4   1        1.94        7.72      2.72 o 
   3   4   1      230.45      265.99     10.14 o 
   4   4   1      201.24      172.66      6.39 o 
   5   4   1     1083.16     1145.91     36.15 o 
   6   4   1        4.93        5.81      1.63 o 
   7   4   1      520.30      494.97     20.17 o 
   8   4   1      128.20      100.37     13.90 o 
   9   4   1       51.01       48.65      7.54 o 
  10   4   1        4.03        3.62      4.85 o 
 -10   5   1        8.44       11.23      5.12 o 
  -9   5   1        2.82        1.58      3.96 o 
  -8   5   1       33.68       33.77      4.12 o 
  -7   5   1      362.27      376.12     20.12 o 
  -6   5   1      588.86      569.10     19.90 o 
  -5   5   1     1540.28     1645.04     56.89 o 
  -4   5   1        1.80        0.80      1.00 o 
  -3   5   1     2530.54     2466.22     88.64 o 
  -2   5   1     6966.31     7234.11    220.24 o 
  -1   5   1     2617.27     2844.67     77.53 o 
   0   5   1     8149.33     8649.79    234.77 o 
   1   5   1       51.22       59.93      4.61 o 
   2   5   1      538.73      571.73     18.14 o 
   3   5   1       15.53       19.55      1.63 o 
   4   5   1      388.45      444.75     14.57 o 
   5   5   1        0.01       -0.82      1.01 o 
   6   5   1      230.25      236.08      8.80 o 
   7   5   1      174.45      174.54      9.18 o 
   8   5   1        0.36       -1.76      3.09 o 
   9   5   1      268.74      252.75     28.75 o 
  10   5   1       19.75       21.29      6.85 o 
 -10   6   1      105.89      106.23     10.84 o 
  -9   6   1      185.10      185.18     10.72 o 
  -8   6   1      800.68      799.84     26.65 o 
  -7   6   1      574.14      587.45     19.82 o 
  -6   6   1     1177.30     1160.30     36.94 o 
  -5   6   1      972.17      897.52     40.95 o 
  -4   6   1      566.27      557.46     18.19 o 
  -3   6   1      186.73      164.25      6.76 o 
  -2   6   1      410.06      347.17     11.46 o 
  -1   6   1     1685.39     1682.01     51.67 o 
   0   6   1     1149.52     1204.70     37.52 o 
   1   6   1     5066.15     5511.13    197.71 o 
   2   6   1     3541.69     3981.32    112.94 o 
   3   6   1     1695.38     1855.14     57.34 o 
   4   6   1       37.90       42.65      2.90 o 
   5   6   1      196.96      203.58      7.62 o 
   6   6   1       10.25       15.70      2.17 o 
   7   6   1       24.57       27.16      5.42 o 
   8   6   1       13.00       14.16      8.00 o 
   9   6   1       94.61      104.21     10.61 o 
  10   6   1       50.54       52.95     10.28 o 
 -10   7   1       41.49       37.82      6.99 o 
  -9   7   1       66.52       73.69     11.09 o 
  -8   7   1       36.59       35.03      3.66 o 
  -7   7   1      386.08      366.07     13.20 o 
  -6   7   1     1426.69     1438.71     45.34 o 
  -5   7   1      445.31      417.78     15.72 o 
  -4   7   1     1320.48     1295.30     40.59 o 
  -3   7   1     1444.61     1337.92     41.40 o 
  -2   7   1     4661.92     4844.87    147.49 o 
  -1   7   1       86.54      104.81      4.04 o 
   0   7   1      835.93      856.38     26.90 o 
   1   7   1     3182.14     3169.17    114.05 o 
   2   7   1     4201.83     4578.68    124.63 o 
   3   7   1      540.88      530.92     17.22 o 
   4   7   1      189.06      203.51      7.51 o 
   5   7   1      103.10       91.83      4.48 o 
   6   7   1      714.14      721.45     23.66 o 
   7   7   1      133.37      125.12     10.01 o 
   8   7   1      222.51      246.64     15.74 o 
   9   7   1       10.11        9.17      4.82 o 
  10   7   1       40.08       43.53      7.86 o 
 -10   8   1       47.25       56.21      8.38 o 
  -9   8   1       70.46       80.35      7.23 o 
  -8   8   1        0.18        1.97      2.55 o 
  -7   8   1      130.67      121.65      8.07 o 
  -6   8   1     3160.34     3128.37    132.35 o 
  -5   8   1     1700.26     1745.36     69.63 o 
  -4   8   1      148.36      148.95      5.87 o 
  -3   8   1      487.62      422.38     13.98 o 
  -2   8   1      395.15      454.51     14.83 o 
  -1   8   1        7.09        5.71      1.14 o 
   0   8   1      250.47      272.91      9.22 o 
   1   8   1      314.46      355.49     11.73 o 
   2   8   1       20.75       38.22      2.86 o 
   3   8   1        0.30        0.30      0.81 o 
   4   8   1        0.19        0.50      1.02 o 
   5   8   1      500.99      490.24     18.70 o 
   6   8   1      339.56      314.56     11.47 o 
   7   8   1        4.02        3.59      2.78 o 
   8   8   1       14.25       13.36      4.66 o 
   9   8   1       46.20       58.34     12.76 o 
 -10   9   1       31.62       27.98      6.56 o 
  -9   9   1       34.45       24.49      6.85 o 
  -8   9   1        6.50        5.17      2.68 o 
  -7   9   1      125.83      136.10      6.68 o 
  -6   9   1       21.92       17.82      2.85 o 
  -5   9   1      166.02      175.93      7.06 o 
  -4   9   1      565.80      546.96     18.10 o 
  -3   9   1      760.15      733.93     25.67 o 
  -2   9   1      771.78      804.76     29.34 o 
  -1   9   1     1351.02     1325.97     41.25 o 
   0   9   1     1855.32     1863.67     57.65 o 
   1   9   1       36.46       55.67      3.74 o 
   2   9   1     2151.91     2154.57     65.66 o 
   3   9   1     1147.43     1106.54     39.67 o 
   4   9   1      583.52      547.46     17.70 o 
   5   9   1       19.70       24.41      2.68 o 
   6   9   1     1331.03     1338.26     42.49 o 
   7   9   1     1006.42     1062.99     59.00 o 
   8   9   1      128.40      126.61     30.47 o 
   9   9   1      104.00      134.44     12.42 o 
  -9  10   1       43.51       52.44      6.27 o 
  -8  10   1      712.83      787.26     44.19 o 
  -7  10   1       99.77       93.46      5.83 o 
  -6  10   1      279.78      289.85     10.81 o 
  -5  10   1      932.27      853.13     28.47 o 
  -4  10   1     1469.39     1462.06     45.53 o 
  -3  10   1       33.30       33.99      2.66 o 
  -2  10   1      157.97      137.91      6.98 o 
  -1  10   1     1372.73     1285.25     40.21 o 
   0  10   1     1434.33     1473.11     45.82 o 
   1  10   1       88.56       73.24      5.00 o 
   2  10   1       16.91       19.67      2.34 o 
   3  10   1       38.23       29.47      1.95 o 
   4  10   1      144.72      161.08      5.63 o 
   5  10   1       17.16       17.22      2.42 o 
   6  10   1       12.58        8.19      2.26 o 
   7  10   1        0.19        0.83      2.67 o 
   8  10   1        0.03       -2.91      3.36 o 
   9  10   1       14.84       16.51     14.28 o 
  -9  11   1       69.56       71.26      7.39 o 
  -8  11   1      543.52      553.62     19.61 o 
  -7  11   1        0.22       -1.32      2.56 o 
  -6  11   1       28.15       27.19      3.17 o 
  -5  11   1      662.01      634.05     21.18 o 
  -4  11   1     1296.17     1173.45     39.87 o 
  -3  11   1      655.34      583.51     19.25 o 
  -2  11   1      697.52      763.12     24.62 o 
  -1  11   1     1043.71     1051.65     33.27 o 
   0  11   1     1292.18     1276.79     46.63 o 
   1  11   1      652.68      653.17     21.16 o 
   2  11   1      695.90      719.31     33.20 o 
   3  11   1       60.78       67.81      3.78 o 
   4  11   1       36.42       47.49      3.35 o 
   5  11   1       22.84       12.86      2.75 o 
   6  11   1        1.17       -1.93      2.18 o 
   7  11   1       54.76       61.61      5.93 o 
   8  11   1        1.44        3.35      3.90 o 
   9  11   1        6.65       10.85      7.81 o 
  -9  12   1      177.14      183.22     11.48 o 
  -8  12   1      315.67      326.68     15.89 o 
  -7  12   1      196.47      203.73     21.63 o 
  -6  12   1       10.07        9.34      2.48 o 
  -5  12   1        0.65       -0.37      1.94 o 
  -4  12   1      342.53      328.41     14.28 o 
  -3  12   1      315.62      293.92     15.80 o 
  -2  12   1      734.99      747.62     24.24 o 
  -1  12   1     1629.54     1688.96     52.81 o 
   0  12   1     2231.96     2265.11     82.05 o 
   1  12   1     1220.57     1148.61     36.31 o 
   2  12   1       81.41       66.39      5.00 o 
   3  12   1       19.46       23.66      2.91 o 
   4  12   1      598.32      574.72     19.37 o 
   5  12   1      854.60      857.05     38.32 o 
   6  12   1      133.28      142.83     10.32 o 
   7  12   1      396.69      401.33     39.57 o 
   8  12   1      522.32      599.15     32.14 o 
  -8  13   1      147.28      159.89      8.42 o 
  -7  13   1       10.71        8.39      3.38 o 
  -6  13   1       39.31       38.07      4.01 o 
  -5  13   1      118.45      100.35      7.59 o 
  -4  13   1      208.53      180.02      8.57 o 
  -3  13   1       44.03       65.38      4.69 o 
  -2  13   1      122.89      112.54      5.37 o 
  -1  13   1       38.86       33.93      2.76 o 
   0  13   1       44.20       40.41      3.50 o 
   1  13   1      159.21      158.17      6.56 o 
   2  13   1        5.94        5.97      1.66 o 
   3  13   1       22.59       16.49      2.62 o 
   4  13   1        0.28       -0.51      1.62 o 
   5  13   1       38.80       26.26      3.16 o 
   6  13   1      232.45      219.59      9.31 o 
   7  13   1       25.52       24.50      6.31 o 
   8  13   1       22.31       21.48      5.58 o 
  -8  14   1       63.82       67.65      5.78 o 
  -7  14   1        7.04        6.84      3.18 o 
  -6  14   1      176.94      176.71      8.25 o 
  -5  14   1      270.37      271.63     12.28 o 
  -4  14   1      229.37      212.68      8.63 o 
  -3  14   1        0.14        1.33      1.65 o 
  -2  14   1      258.23      258.74     10.72 o 
  -1  14   1       35.75       31.43      3.34 o 
   0  14   1      953.81      917.35     29.72 o 
   1  14   1     2632.13     2669.51     82.93 o 
   2  14   1     1931.18     1883.92     59.12 o 
   3  14   1        5.93        5.54      2.23 o 
   4  14   1      621.11      598.99     28.90 o 
   5  14   1      691.03      703.93     27.31 o 
   6  14   1       87.21       94.39      6.76 o 
   7  14   1       22.66       25.54      5.85 o 
   8  14   1      467.84      471.31     26.89 o 
  -8  15   1        1.14       -1.63      3.78 o 
  -7  15   1      105.82      105.27      6.64 o 
  -6  15   1      611.36      593.73     20.66 o 
  -5  15   1      119.70      132.23      6.86 o 
  -4  15   1        0.52       -0.69      1.91 o 
  -3  15   1      604.62      643.13     25.34 o 
  -2  15   1      740.10      726.25     24.15 o 
  -1  15   1      491.67      456.05     18.52 o 
   0  15   1       11.93       10.82      2.16 o 
   1  15   1     1218.42     1255.79     45.89 o 
   2  15   1     1126.13     1114.75     35.88 o 
   3  15   1       40.66       41.08      3.65 o 
   4  15   1        0.61        1.49      4.66 o 
   5  15   1       62.10       65.42      5.86 o 
   6  15   1      109.86      107.43      7.97 o 
   7  15   1      452.06      463.41     32.56 o 
  -7  16   1       99.53      112.65      7.13 o 
  -6  16   1      651.37      641.95     22.46 o 
  -5  16   1      325.82      313.49     18.34 o 
  -4  16   1      119.65      107.93      6.08 o 
  -3  16   1      699.75      690.33     23.20 o 
  -2  16   1      180.95      154.44      9.92 o 
  -1  16   1       30.33       30.70      3.63 o 
   0  16   1       43.92       54.34      4.08 o 
   1  16   1      336.67      366.36     13.32 o 
   2  16   1        2.50        4.13      2.02 o 
   3  16   1        1.17        4.05      2.03 o 
   4  16   1      219.92      222.29     18.38 o 
   5  16   1      172.93      166.60      9.64 o 
   6  16   1       16.30       18.37      4.51 o 
   7  16   1       18.02        9.53      5.48 o 
  -7  17   1      116.49      119.56      7.56 o 
  -6  17   1      185.07      187.29     17.37 o 
  -5  17   1       85.62       81.10      5.72 o 
  -4  17   1      183.71      183.23     12.15 o 
  -3  17   1       33.80       32.04      4.47 o 
  -2  17   1      300.19      301.08     13.63 o 
  -1  17   1     1439.09     1538.54     48.97 o 
   0  17   1      414.49      422.46     16.14 o 
   1  17   1      121.35      107.24      6.08 o 
   2  17   1      340.23      334.60     12.64 o 
   3  17   1      512.63      516.94     18.30 o 
   4  17   1      132.97      118.49      6.69 o 
   5  17   1       17.73       19.28      3.39 o 
   6  17   1      992.60     1089.58     69.49 o 
  -6  18   1       29.07       36.26      4.58 o 
  -5  18   1        1.31        6.47      3.04 o 
  -4  18   1       40.72       39.61      4.17 o 
  -3  18   1       34.10       33.97      4.54 o 
  -2  18   1        4.30        1.56      2.68 o 
  -1  18   1       72.17       65.14      4.75 o 
   0  18   1       59.02       54.59      5.39 o 
   1  18   1      148.88      160.88      8.71 o 
   2  18   1       74.62       73.76      6.87 o 
   3  18   1        2.60        4.27      2.43 o 
   4  18   1        1.00        1.25      2.45 o 
   5  18   1       45.18       46.41      4.72 o 
   6  18   1       45.89       65.42      5.98 o 
  -5  19   1      153.74      165.93      8.80 o 
  -4  19   1       72.05       67.11      6.35 o 
  -3  19   1       39.89       44.40      5.09 o 
  -2  19   1      152.13      149.87      7.80 o 
  -1  19   1      213.06      196.50      9.35 o 
   0  19   1      105.98      111.28      7.31 o 
   1  19   1        9.03        8.43      2.67 o 
   2  19   1      151.55      151.14      8.93 o 
   3  19   1      308.40      298.29     12.18 o 
   4  19   1       71.17       76.56      5.67 o 
   5  19   1        2.79       -2.76      2.48 o 
  -4  20   1       33.92       29.66      4.93 o 
  -3  20   1       39.72       42.04      4.51 o 
  -2  20   1        2.14        2.43      2.90 o 
  -1  20   1      290.28      289.61     11.88 o 
   0  20   1      249.17      240.99     10.32 o 
   1  20   1      850.04      954.99     42.93 o 
   2  20   1        6.77        8.64      2.99 o 
   3  20   1        3.81       -0.51      2.18 o 
   4  20   1      214.79      240.28     14.67 o 
  -3  21   1        3.66        1.35      3.01 o 
  -2  21   1        1.63        3.47      2.78 o 
  -1  21   1      183.66      182.18     11.48 o 
   0  21   1       13.36       13.96      3.23 o 
   1  21   1      227.02      229.30     12.86 o 
   2  21   1       34.13       40.24      6.32 o 
   3  21   1       15.07       14.42      3.44 o 
   0  22   1      174.81      193.64     12.81 o 
 -11   0   2      124.61      146.24     18.66 o 
 -10   0   2      126.73      119.96     15.61 o 
  -9   0   2       32.81       34.74      5.75 o 
  -8   0   2      158.87      129.13     18.66 o 
  -7   0   2       59.60       55.51      5.64 o 
  -6   0   2      218.77      200.06     11.00 o 
  -5   0   2        6.24       10.29      2.42 o 
  -4   0   2        2.85       25.08      4.76 o 
  -3   0   2     1908.05     2222.79     96.66 o 
  -2   0   2     6191.26     6588.83    231.57 o 
  -1   0   2     1561.09     1636.21    129.86 o 
   0   0   2    14967.07    14192.28    646.68 o 
   1   0   2      175.27      213.78      9.76 o 
   2   0   2     3959.59     4120.87    260.48 o 
   3   0   2       86.65       84.16      8.38 o 
   4   0   2      439.97      534.56     24.02 o 
   5   0   2     2099.64     1947.13     85.23 o 
   6   0   2     1312.50     1268.14     84.54 o 
   7   0   2      959.01      973.00     67.02 o 
   8   0   2     1485.97     1305.46     88.73 o 
   9   0   2      863.01      893.41     63.60 o 
  10   0   2      382.26      357.59     30.85 o 
 -11   1   2      178.12      174.62     14.27 o 
 -10   1   2       20.60       13.69      5.10 o 
  -9   1   2     1344.22     1330.12     42.80 o 
  -8   1   2     1098.87     1124.66     36.24 o 
  -7   1   2      689.90      686.44     22.75 o 
  -6   1   2        0.46        1.09      1.42 o 
  -5   1   2     1723.60     1677.07     52.23 o 
  -4   1   2    18046.67    20495.40    647.33 o 
  -3   1   2     1103.99     1127.24     40.78 o 
  -2   1   2      152.65      126.51      4.60 o 
  -1   1   2    15008.86    14797.19    366.62 o 
   0   1   2      287.24      305.70      7.87 o 
   1   1   2     1115.17     1121.47     34.44 o 
   2   1   2        6.22        6.19      0.95 o 
   3   1   2      435.35      430.49     31.45 o 
   4   1   2      634.07      734.48     39.36 o 
   5   1   2       29.78       38.44      3.96 o 
   6   1   2        3.39        4.11      2.12 o 
   7   1   2        0.04       -3.82      2.55 o 
   8   1   2       21.69       16.41      4.82 o 
   9   1   2        9.36        1.25      4.17 o 
  10   1   2        0.66        0.45      5.90 o 
 -11   2   2       22.28       19.92      6.18 o 
 -10   2   2       94.33      125.39     11.17 o 
  -9   2   2        0.56       -0.97      2.58 o 
  -8   2   2       10.76        8.40      2.66 o 
  -7   2   2      557.70      518.99     17.56 o 
  -6   2   2      316.42      320.05     11.35 o 
  -5   2   2      136.12      139.35      5.70 o 
  -4   2   2      254.74      295.58     10.13 o 
  -3   2   2      871.47      892.60     27.86 o 
  -2   2   2     3051.32     3200.32     79.71 o 
  -1   2   2     2884.07     3002.89     74.63 o 
   0   2   2     3671.34     3808.75    103.55 o 
   1   2   2    12602.12    13244.35    402.95 o 
   2   2   2       75.14      100.08      3.75 o 
   3   2   2       12.25       20.47      2.76 o 
   4   2   2       23.96       19.13      1.54 o 
   5   2   2      138.41      109.62      5.22 o 
   6   2   2      294.48      279.46     11.99 o 
   7   2   2       86.07       72.34      8.95 o 
   8   2   2      482.60      480.65     26.12 o 
   9   2   2      378.55      386.91     22.48 o 
  10   2   2       34.34       31.37      7.00 o 
 -11   3   2       15.09       19.80      6.19 o 
 -10   3   2       19.89       33.14      6.32 o 
  -9   3   2       25.46       29.23      3.79 o 
  -8   3   2        9.92        9.78      2.54 o 
  -7   3   2      544.06      538.43     18.28 o 
  -6   3   2        7.05        5.55      1.70 o 
  -5   3   2      787.89      830.55     33.19 o 
  -4   3   2        3.42        5.86      1.43 o 
  -3   3   2      110.88      107.88      7.42 o 
  -2   3   2      173.30      173.83      4.90 o 
  -1   3   2     2459.43     2587.93     64.25 o 
   0   3   2     7490.57     7863.65    240.84 o 
   1   3   2     1200.89     1286.09     35.47 o 
   2   3   2     1972.22     2265.65     69.45 o 
   3   3   2      523.92      467.99     15.05 o 
   4   3   2      132.59       93.64      3.97 o 
   5   3   2      218.69      197.62      7.24 o 
   6   3   2        2.76        0.99      2.12 o 
   7   3   2     1998.93     2144.66    154.80 o 
   8   3   2      414.97      423.61     35.61 o 
   9   3   2      190.46      193.50     23.99 o 
  10   3   2        6.46        0.43      4.82 o 
 -10   4   2      766.59      777.96     31.40 o 
  -9   4   2      453.84      486.13     17.38 o 
  -8   4   2       36.99       43.59      3.79 o 
  -7   4   2     1362.51     1322.56     41.95 o 
  -6   4   2     4531.62     4476.87    137.39 o 
  -5   4   2      866.28      823.21     43.06 o 
  -4   4   2      675.07      615.34     22.62 o 
  -3   4   2     5729.53     5858.18    178.48 o 
  -2   4   2     2821.69     2937.05     80.26 o 
  -1   4   2       64.65       75.04      2.58 o 
   0   4   2       15.89       14.08      1.18 o 
   1   4   2    19701.61    19609.71    532.54 o 
   2   4   2     2032.33     2171.35     76.02 o 
   3   4   2     2823.61     3062.21    109.52 o 
   4   4   2      529.34      515.91     16.83 o 
   5   4   2        3.77        6.09      1.53 o 
   6   4   2       13.82       16.28      3.10 o 
   7   4   2      131.60      117.69     10.22 o 
   8   4   2      178.70      201.80     42.65 o 
   9   4   2       74.98       72.14     15.99 o 
  10   4   2      182.98      216.30     22.09 o 
 -10   5   2       52.37       44.16      6.11 o 
  -9   5   2       94.20      112.59      6.45 o 
  -8   5   2       40.63       36.78      3.61 o 
  -7   5   2     1431.50     1380.36     43.89 o 
  -6   5   2       32.43       41.77      5.94 o 
  -5   5   2      148.90      144.66      6.71 o 
  -4   5   2     2571.51     2580.21     79.52 o 
  -3   5   2      327.41      342.82     11.32 o 
  -2   5   2      160.75      179.03      5.54 o 
  -1   5   2       97.37      107.10      4.54 o 
   0   5   2     3639.56     3763.85    102.57 o 
   1   5   2        3.60        3.03      1.37 o 
   2   5   2      236.98      225.57      6.88 o 
   3   5   2     3828.04     3928.82    169.61 o 
   4   5   2     1698.35     1686.30     52.31 o 
   5   5   2      326.87      346.67     13.47 o 
   6   5   2      922.94      908.30     34.67 o 
   7   5   2     1636.99     1612.77     76.07 o 
   8   5   2      525.61      517.17     28.00 o 
   9   5   2        0.20       -5.33      3.77 o 
  10   5   2      202.38      199.61     15.98 o 
 -10   6   2      118.59      157.76     10.32 o 
  -9   6   2       47.16       55.16      4.93 o 
  -8   6   2      682.55      700.24     37.52 o 
  -7   6   2      311.87      326.25     17.01 o 
  -6   6   2     1577.20     1593.07     50.04 o 
  -5   6   2     3291.56     3308.40    116.08 o 
  -4   6   2     1525.28     1555.53     48.48 o 
  -3   6   2       59.83       68.88      3.21 o 
  -2   6   2     1449.72     1385.32     38.35 o 
  -1   6   2      992.15      932.56     23.64 o 
   0   6   2      263.64      272.99      8.20 o 
   1   6   2       37.07       31.34      1.68 o 
   2   6   2     6927.06     7616.20    207.26 o 
   3   6   2      893.73      889.57     32.91 o 
   4   6   2        2.76        7.99      1.51 o 
   5   6   2       34.26       30.39      2.50 o 
   6   6   2        0.61        2.18      2.49 o 
   7   6   2        2.80       -0.51      3.20 o 
   8   6   2       47.76       41.66      9.71 o 
   9   6   2       37.18       25.32      6.18 o 
  10   6   2       62.34       50.60     15.80 o 
 -10   7   2        0.01       -2.56      4.05 o 
  -9   7   2      105.25      118.25      6.84 o 
  -8   7   2      960.31     1048.03     37.16 o 
  -7   7   2     1281.54     1336.93     42.65 o 
  -6   7   2     1036.28     1049.55     33.78 o 
  -5   7   2     2589.29     2589.06     86.78 o 
  -4   7   2     4016.39     3890.35    119.35 o 
  -3   7   2      619.08      616.06     19.92 o 
  -2   7   2     2295.22     2502.85     68.55 o 
  -1   7   2      444.65      368.50     10.82 o 
   0   7   2       75.52       62.40      3.57 o 
   1   7   2        6.07        3.28      0.85 o 
   2   7   2     3588.95     3605.96     98.33 o 
   3   7   2       95.69       91.44      4.04 o 
   4   7   2       95.04      108.45      5.21 o 
   5   7   2      481.41      476.25     16.00 o 
   6   7   2      832.09      812.72     31.38 o 
   7   7   2       61.23       69.77     14.09 o 
   8   7   2       18.32       20.49      5.37 o 
   9   7   2       26.86       23.68      5.95 o 
 -10   8   2       21.87       21.29      5.12 o 
  -9   8   2        0.27        0.20      2.83 o 
  -8   8   2        7.10       12.19      2.87 o 
  -7   8   2       31.89       43.54      3.90 o 
  -6   8   2       47.03       50.21      5.31 o 
  -5   8   2      215.88      186.30     12.02 o 
  -4   8   2      123.21      136.48      6.05 o 
  -3   8   2       79.70       88.98      4.08 o 
  -2   8   2      298.32      297.90      8.98 o 
  -1   8   2      148.16      198.41      7.09 o 
   0   8   2      361.90      384.59     11.33 o 
   1   8   2      516.75      558.09     16.05 o 
   2   8   2     1923.03     1922.40     53.05 o 
   3   8   2      229.25      219.25      8.03 o 
   4   8   2       25.15       31.05      2.79 o 
   5   8   2     1039.36     1023.18     32.76 o 
   6   8   2      507.45      473.22     22.49 o 
   7   8   2       72.55       73.26      8.33 o 
   8   8   2       29.17       29.46      5.90 o 
   9   8   2       90.31       98.54     10.76 o 
 -10   9   2        2.74        4.39      4.65 o 
  -9   9   2       91.56      119.38      7.05 o 
  -8   9   2      121.28      116.01      6.48 o 
  -7   9   2     1740.32     1675.14     52.84 o 
  -6   9   2      566.32      507.46     34.13 o 
  -5   9   2      857.02      800.48     36.01 o 
  -4   9   2     1522.68     1503.69     47.07 o 
  -3   9   2       97.28       63.27      3.50 o 
  -2   9   2       65.77       76.04      3.10 o 
  -1   9   2      494.56      436.35     17.92 o 
   0   9   2     4730.04     4898.89    133.80 o 
   1   9   2     3351.87     3573.02     97.63 o 
   2   9   2      166.74      160.29      5.39 o 
   3   9   2       23.98       24.99      2.35 o 
   4   9   2      299.54      348.75     18.61 o 
   5   9   2       82.36       84.14      6.65 o 
   6   9   2      108.88      113.68      5.87 o 
   7   9   2       16.61       20.63      5.12 o 
   8   9   2       63.25       43.42      6.99 o 
   9   9   2       64.56       58.74      8.45 o 
  -9  10   2       55.03       57.17      5.12 o 
  -8  10   2        0.71        2.54      2.65 o 
  -7  10   2      120.55      132.14     13.19 o 
  -6  10   2       58.03       57.03      4.51 o 
  -5  10   2      613.89      632.51     27.47 o 
  -4  10   2      408.01      372.08     13.91 o 
  -3  10   2      215.43      206.46      7.80 o 
  -2  10   2       45.72       57.46      3.24 o 
  -1  10   2      896.94      828.20     26.34 o 
   0  10   2     1066.98      936.06     29.66 o 
   1  10   2     1610.32     1587.80     57.02 o 
   2  10   2       28.53       30.60      2.79 o 
   3  10   2      177.33      181.27     10.62 o 
   4  10   2      270.79      260.48      9.56 o 
   5  10   2      734.22      674.57     31.69 o 
   6  10   2      361.07      326.43     18.43 o 
   7  10   2      113.34      114.11     10.68 o 
   8  10   2      124.69      128.76     15.42 o 
   9  10   2      170.82      179.26     15.00 o 
  -9  11   2        4.26        3.88      3.27 o 
  -8  11   2       70.64       75.01      6.76 o 
  -7  11   2      382.27      348.20     14.77 o 
  -6  11   2        0.62       -0.58      2.06 o 
  -5  11   2      449.77      425.82     14.88 o 
  -4  11   2      345.24      316.01     20.36 o 
  -3  11   2       49.67       36.26      5.36 o 
  -2  11   2      354.76      326.36     11.27 o 
  -1  11   2      798.69      873.05     27.77 o 
   0  11   2        0.08        2.28      1.14 o 
   1  11   2     1683.89     1628.77     51.01 o 
   2  11   2      533.08      503.73     14.82 o 
   3  11   2       23.70       27.08      2.09 o 
   4  11   2      363.30      340.94     14.33 o 
   5  11   2      376.18      394.53     16.79 o 
   6  11   2      242.39      232.71     11.60 o 
   7  11   2        0.06        0.22      4.15 o 
   8  11   2       45.13       54.57     19.61 o 
  -9  12   2      135.93      130.35      7.78 o 
  -8  12   2       18.33       22.08      3.89 o 
  -7  12   2      521.33      464.53     28.47 o 
  -6  12   2     1319.49     1358.32     43.48 o 
  -5  12   2      830.75      793.25     26.19 o 
  -4  12   2      131.80      132.40      6.00 o 
  -3  12   2      473.62      450.02     15.41 o 
  -2  12   2      799.78      785.69     37.61 o 
  -1  12   2      475.06      491.55     16.49 o 
   0  12   2      430.56      391.54     13.46 o 
   1  12   2      325.62      308.27     12.74 o 
   2  12   2      170.83      146.55      5.36 o 
   3  12   2       43.82       45.78      5.33 o 
   4  12   2      290.98      277.07     10.28 o 
   5  12   2       22.56       20.09      3.28 o 
   6  12   2       96.82       73.21     10.09 o 
   7  12   2      203.87      210.90     14.90 o 
   8  12   2       11.41       15.99      5.39 o 
  -9  13   2       22.24       29.76      4.60 o 
  -8  13   2       45.22       52.70      6.21 o 
  -7  13   2      288.55      272.70     11.03 o 
  -6  13   2        1.82        3.77      2.41 o 
  -5  13   2      223.69      214.59      8.77 o 
  -4  13   2      270.85      266.73     10.17 o 
  -3  13   2        3.34        5.94      1.85 o 
  -2  13   2       39.25       39.34      3.09 o 
  -1  13   2       14.64       18.31      2.14 o 
   0  13   2        3.33        7.59      2.57 o 
   1  13   2        8.19        6.70      1.76 o 
   2  13   2      413.11      378.90     16.60 o 
   3  13   2      266.45      252.16      9.58 o 
   4  13   2      205.26      181.33      7.69 o 
   5  13   2        0.51       -0.41      1.87 o 
   6  13   2      137.19      149.42     15.61 o 
   7  13   2      167.13      180.47     14.08 o 
   8  13   2      129.72      171.41     14.42 o 
  -8  14   2       39.81       37.57      6.31 o 
  -7  14   2        4.34        1.89      2.72 o 
  -6  14   2       91.05       98.69      6.39 o 
  -5  14   2      161.61      154.31      7.24 o 
  -4  14   2       11.96       12.36      2.42 o 
  -3  14   2       17.18        9.47      2.20 o 
  -2  14   2      278.31      261.49      9.93 o 
  -1  14   2     1311.38     1293.13     41.20 o 
   0  14   2      759.81      715.13     27.38 o 
   1  14   2       71.97       61.00      8.04 o 
   2  14   2      434.91      441.25     16.71 o 
   3  14   2      636.21      621.14     20.90 o 
   4  14   2       78.82       91.14      5.68 o 
   5  14   2       80.33       77.36      6.14 o 
   6  14   2       13.08       25.72      4.36 o 
   7  14   2      253.44      222.04     19.99 o 
  -8  15   2        0.01       -1.51      3.67 o 
  -7  15   2      105.57       88.07      6.20 o 
  -6  15   2      178.01      178.27      8.32 o 
  -5  15   2      116.05      120.94      6.53 o 
  -4  15   2        4.89        1.82      2.10 o 
  -3  15   2      117.19      106.34      5.80 o 
  -2  15   2      617.41      615.85     23.54 o 
  -1  15   2      509.71      522.30     24.35 o 
   0  15   2       93.41      102.19      8.02 o 
   1  15   2      647.53      657.85     22.01 o 
   2  15   2      245.00      216.07      8.74 o 
   3  15   2      160.49      141.48      6.86 o 
   4  15   2        0.74        1.23      1.97 o 
   5  15   2      230.12      252.06     10.33 o 
   6  15   2      477.74      492.04     25.42 o 
   7  15   2      222.65      265.99     17.93 o 
  -7  16   2       39.99       52.75      6.27 o 
  -6  16   2       19.20       26.91      6.08 o 
  -5  16   2       10.44       10.47      2.91 o 
  -4  16   2       38.47       42.04      3.94 o 
  -3  16   2       19.31       23.84      3.04 o 
  -2  16   2        7.57       13.11      2.46 o 
  -1  16   2      756.30      729.30     24.68 o 
   0  16   2      438.50      413.37     17.27 o 
   1  16   2        0.38        1.57      1.82 o 
   2  16   2       33.24       37.14      3.61 o 
   3  16   2      344.27      350.05     13.08 o 
   4  16   2      138.04      143.26      7.30 o 
   5  16   2        8.89        5.81      2.62 o 
   6  16   2      132.55      137.51      9.31 o 
  -7  17   2       12.86       12.57      3.79 o 
  -6  17   2       67.30       67.04      8.63 o 
  -5  17   2       21.41       19.52      3.57 o 
  -4  17   2      108.61      100.38      6.12 o 
  -3  17   2       39.04       41.24      3.99 o 
  -2  17   2        2.44        1.48      2.01 o 
  -1  17   2      441.35      461.83     19.12 o 
   0  17   2       53.33       50.17      4.20 o 
   1  17   2      175.79      164.84     15.45 o 
   2  17   2       10.21       10.83      2.64 o 
   3  17   2       54.38       52.89      4.40 o 
   4  17   2        4.08        0.75      2.15 o 
   5  17   2       78.20       69.52      5.44 o 
   6  17   2      119.25      131.37     22.17 o 
  -6  18   2       23.75       33.15      4.48 o 
  -5  18   2       80.22       88.84      6.21 o 
  -4  18   2       63.64       83.18      5.87 o 
  -3  18   2       19.14       23.79      3.46 o 
  -2  18   2       51.12       48.70      5.05 o 
  -1  18   2      375.66      391.50     16.92 o 
   0  18   2      711.01      725.30     24.72 o 
   1  18   2      138.94      132.47      9.27 o 
   2  18   2      242.01      231.08      9.78 o 
   3  18   2      376.49      365.82     13.87 o 
   4  18   2       33.49       37.98      4.19 o 
   5  18   2       33.53       41.56      4.51 o 
  -5  19   2        2.97        4.29      3.30 o 
  -4  19   2      154.35      157.35      8.44 o 
  -3  19   2      102.82      105.26      6.64 o 
  -2  19   2      411.15      404.02     17.66 o 
  -1  19   2      120.22      134.02     13.04 o 
   0  19   2      138.81      108.95      6.56 o 
   1  19   2      473.35      496.26     19.90 o 
   2  19   2     1025.53     1193.99     96.02 o 
   3  19   2       93.56      103.86      6.60 o 
   4  19   2       45.43       49.83      4.82 o 
  -4  20   2       52.56       51.06      5.15 o 
  -3  20   2       43.72       46.32      5.56 o 
  -2  20   2       21.29       24.90      4.28 o 
  -1  20   2        1.73        4.11      2.73 o 
   0  20   2      112.21      111.85     12.37 o 
   1  20   2        0.02        1.40      2.73 o 
   2  20   2      198.78      213.12     19.47 o 
   3  20   2      239.54      236.33     12.01 o 
  -3  21   2        5.54        8.80      4.05 o 
  -2  21   2        3.42        0.91      2.80 o 
  -1  21   2        3.90        2.68      2.84 o 
   0  21   2        0.00        0.06      2.76 o 
   1  21   2        4.27        0.16      2.64 o 
   2  21   2        0.62        1.01      2.96 o 
 -11   1   3        5.97        3.69      5.20 o 
 -10   1   3      127.58      135.94      7.77 o 
  -9   1   3      126.90      151.77      8.35 o 
  -8   1   3      171.33      172.66      7.75 o 
  -7   1   3       36.80       27.67      3.24 o 
  -6   1   3     1017.36     1121.59     35.74 o 
  -5   1   3      157.61      144.25      5.81 o 
  -4   1   3      338.84      380.37     12.75 o 
  -3   1   3        8.31       10.30      1.06 o 
  -2   1   3       13.78       11.00      1.01 o 
  -1   1   3       85.78       89.25      3.15 o 
   0   1   3      497.01      480.68     12.40 o 
   1   1   3        0.00        0.66      0.74 o 
   2   1   3       31.24       22.97      1.21 o 
   3   1   3      235.60      227.39     12.57 o 
   4   1   3       44.09       48.81      5.25 o 
   5   1   3        5.71       -0.38      2.69 o 
   6   1   3      799.28      735.91     36.62 o 
   7   1   3      973.05      891.33     44.03 o 
   8   1   3      526.15      498.86     27.33 o 
   9   1   3      277.30      257.17     16.96 o 
  10   1   3      135.73      136.82     13.33 o 
 -11   2   3      519.51      547.62     29.49 o 
 -10   2   3      422.07      406.41     15.49 o 
  -9   2   3       62.58       55.99      4.88 o 
  -8   2   3      402.93      410.89     14.83 o 
  -7   2   3      415.43      432.11     20.96 o 
  -6   2   3        6.19        1.18      1.37 o 
  -5   2   3       27.81       19.94      2.11 o 
  -4   2   3     1278.88     1419.98     44.31 o 
  -3   2   3     2602.81     2918.64     88.18 o 
  -2   2   3     1947.80     2057.61     56.43 o 
  -1   2   3     1357.47     1576.80     43.09 o 
   0   2   3      196.15      218.01      5.87 o 
   1   2   3     5576.11     6050.73    164.54 o 
   2   2   3     1586.34     1777.28     54.61 o 
   3   2   3       10.00        6.95      1.59 o 
   4   2   3     2125.50     2167.45     87.38 o 
   5   2   3      808.79      776.86     37.70 o 
   6   2   3      472.47      464.56     24.50 o 
   7   2   3      931.26     1038.88     71.98 o 
   8   2   3      807.95      762.62     39.04 o 
   9   2   3      187.71      191.56     15.21 o 
  10   2   3        5.27        8.76      5.64 o 
 -11   3   3       15.72       24.77      7.05 o 
 -10   3   3      347.94      405.92     16.23 o 
  -9   3   3      236.94      256.65     10.68 o 
  -8   3   3      267.24      261.60     10.31 o 
  -7   3   3       34.10       26.15      2.93 o 
  -6   3   3       76.92      101.10      5.55 o 
  -5   3   3      307.72      278.83      9.94 o 
  -4   3   3     1683.85     1741.31     54.01 o 
  -3   3   3     1984.80     2111.11     53.00 o 
  -2   3   3       18.97       14.11      1.02 o 
  -1   3   3      227.09      247.50      8.91 o 
   0   3   3       48.33       41.81      1.80 o 
   1   3   3     2053.63     2301.87     63.03 o 
   2   3   3     1969.45     2123.92     65.17 o 
   3   3   3      922.85      894.79     28.02 o 
   4   3   3      113.63      113.39      7.65 o 
   5   3   3       21.38       19.10      2.77 o 
   6   3   3      378.47      353.41     19.79 o 
   7   3   3      249.71      232.71     15.07 o 
   8   3   3      106.43      104.54     10.73 o 
   9   3   3      347.02      343.59     21.13 o 
 -10   4   3       42.70       47.97      5.05 o 
  -9   4   3        1.01        2.21      2.86 o 
  -8   4   3      246.49      234.00      9.55 o 
  -7   4   3        0.36        0.39      1.61 o 
  -6   4   3       86.28       80.30      4.42 o 
  -5   4   3      466.79      464.75     19.69 o 
  -4   4   3      883.11      871.23     27.64 o 
  -3   4   3      431.22      473.44     14.54 o 
  -2   4   3       54.44       53.07      2.01 o 
  -1   4   3     4984.19     5457.55    135.67 o 
   0   4   3     5766.71     6227.06    169.49 o 
   1   4   3     1397.29     1583.62     43.60 o 
   2   4   3       73.62       69.63      3.76 o 
   3   4   3      668.64      758.06     24.03 o 
   4   4   3       38.58       46.51      3.26 o 
   5   4   3       30.57       26.74      4.51 o 
   6   4   3        2.06        5.45      4.38 o 
   7   4   3       40.71       42.00      6.56 o 
   8   4   3       26.05       24.29      5.95 o 
   9   4   3      283.30      313.10     20.00 o 
 -10   5   3      455.82      470.36     17.42 o 
  -9   5   3      259.79      291.26     15.78 o 
  -8   5   3       94.81       87.96      5.47 o 
  -7   5   3       43.08       41.59      4.12 o 
  -6   5   3      649.94      624.75     20.73 o 
  -5   5   3        0.72       -0.06      1.78 o 
  -4   5   3       34.14       46.13      2.85 o 
  -3   5   3       14.15        8.48      3.23 o 
  -2   5   3       69.74       88.54      3.18 o 
  -1   5   3      523.46      518.85     13.47 o 
   0   5   3      683.02      700.88     19.73 o 
   1   5   3     2086.95     2262.84     62.11 o 
   2   5   3       20.73       17.60      1.54 o 
   3   5   3     2937.02     3112.47     95.38 o 
   4   5   3      594.60      586.87     30.19 o 
   5   5   3       11.96        7.00      2.40 o 
   6   5   3      603.41      578.25     29.75 o 
   7   5   3      294.41      257.95     16.42 o 
   8   5   3      180.99      191.98     16.38 o 
   9   5   3       41.44       28.82      7.11 o 
 -10   6   3      187.26      217.38     27.81 o 
  -9   6   3       19.72       18.02      3.40 o 
  -8   6   3        1.87       -0.68      2.29 o 
  -7   6   3      168.32      176.28      7.50 o 
  -6   6   3     1530.28     1576.52     49.62 o 
  -5   6   3       53.72       60.03      5.62 o 
  -4   6   3        1.99        6.04      3.79 o 
  -3   6   3      497.39      532.39     15.42 o 
  -2   6   3       45.02       59.17      2.70 o 
  -1   6   3      635.06      716.99     18.46 o 
   0   6   3     1189.35     1219.27     33.82 o 
   1   6   3       18.76       44.54      2.66 o 
   2   6   3     2307.28     2649.29     72.64 o 
   3   6   3       59.04       47.44      3.18 o 
   4   6   3     1200.37     1132.11     35.66 o 
   5   6   3       84.78       76.79      4.10 o 
   6   6   3       85.64       85.05      8.67 o 
   7   6   3      290.05      290.97     18.02 o 
   8   6   3      864.95      843.20     42.93 o 
   9   6   3       64.87       75.21      9.76 o 
 -10   7   3      252.53      306.84     19.90 o 
  -9   7   3      298.05      298.99     12.01 o 
  -8   7   3       31.06       33.00      3.63 o 
  -7   7   3       79.05       74.26      4.73 o 
  -6   7   3        1.58        1.44      2.04 o 
  -5   7   3      295.17      268.26      9.75 o 
  -4   7   3      374.31      352.51     12.03 o 
  -3   7   3      511.94      545.96     15.79 o 
  -2   7   3      563.50      610.63     15.90 o 
  -1   7   3      256.58      242.79      6.78 o 
   0   7   3       39.52       29.67      1.80 o 
   1   7   3     1335.56     1415.30     39.25 o 
   2   7   3      173.51      206.26      6.57 o 
   3   7   3      371.74      343.06     11.38 o 
   4   7   3      182.95      152.35      6.11 o 
   5   7   3       30.15       34.59      4.60 o 
   6   7   3     1077.92     1024.27     49.67 o 
   7   7   3      945.14      992.47     51.98 o 
   8   7   3       35.32       48.71      7.39 o 
   9   7   3      182.81      191.26     15.61 o 
 -10   8   3      110.91      111.46      7.29 o 
  -9   8   3      158.12      164.30      8.86 o 
  -8   8   3       58.32       59.94      4.82 o 
  -7   8   3      799.50      780.34     26.22 o 
  -6   8   3     4693.62     4872.72    205.19 o 
  -5   8   3     1006.46      948.16     30.49 o 
  -4   8   3      170.89      158.44      6.27 o 
  -3   8   3      403.54      335.67     10.10 o 
  -2   8   3        0.31       12.82      1.33 o 
  -1   8   3     2996.92     3054.98     76.29 o 
   0   8   3      109.99      105.40      3.85 o 
   1   8   3     1219.83     1266.09     35.31 o 
   2   8   3     2266.53     2267.39     70.40 o 
   3   8   3     1201.76     1279.17     35.82 o 
   4   8   3     1150.88     1204.23     50.81 o 
   5   8   3       53.78       60.59      3.86 o 
   6   8   3       10.70       16.73      6.28 o 
   7   8   3      185.89      166.49     14.09 o 
   8   8   3       54.99       56.78      8.14 o 
   9   8   3       33.61       34.60      9.14 o 
 -10   9   3       57.58       69.71      6.20 o 
  -9   9   3       33.51       48.03      6.93 o 
  -8   9   3       36.46       37.23      4.07 o 
  -7   9   3       37.72       47.80      4.95 o 
  -6   9   3      992.63      987.69     32.04 o 
  -5   9   3      133.92      134.30      7.92 o 
  -4   9   3        7.71        9.99      1.69 o 
  -3   9   3      426.58      444.96     13.92 o 
  -2   9   3       87.21       95.95      3.66 o 
  -1   9   3       31.79       35.90      2.20 o 
   0   9   3       59.89       51.95      4.36 o 
   1   9   3       26.73       26.53      2.12 o 
   2   9   3       22.95       38.09      3.13 o 
   3   9   3      474.58      475.58     14.08 o 
   4   9   3       40.68       53.32      3.16 o 
   5   9   3        5.22        2.33      1.72 o 
   6   9   3        6.22        7.90      4.48 o 
   7   9   3        5.51        1.08      4.48 o 
   8   9   3       61.03       81.74     17.14 o 
   9   9   3       89.02       77.08     13.14 o 
  -9  10   3      212.59      237.74     17.20 o 
  -8  10   3      242.25      227.27      9.71 o 
  -7  10   3      751.17      679.06     31.62 o 
  -6  10   3       52.77       59.65     10.00 o 
  -5  10   3      926.84      904.06     29.06 o 
  -4  10   3      713.38      663.58     21.78 o 
  -3  10   3        0.01        0.35      1.02 o 
  -2  10   3     1531.83     1546.00     43.04 o 
  -1  10   3      822.87      781.74     25.06 o 
   0  10   3      349.61      385.69     11.57 o 
   1  10   3     1688.14     1637.42     45.58 o 
   2  10   3     2218.15     2303.12     71.74 o 
   3  10   3      520.93      549.48     16.14 o 
   4  10   3      228.85      209.68      7.17 o 
   5  10   3     1126.96     1059.91     34.12 o 
   6  10   3      562.54      515.52     27.70 o 
   7  10   3        0.54       -4.36      4.29 o 
   8  10   3      420.73      450.70     26.20 o 
  -9  11   3       85.23       92.96      8.30 o 
  -8  11   3       74.71       83.34      5.83 o 
  -7  11   3       39.81       35.22      4.24 o 
  -6  11   3      560.35      562.67     27.32 o 
  -5  11   3      547.54      542.27     18.50 o 
  -4  11   3      850.81      824.77     26.78 o 
  -3  11   3      894.09      849.38     27.44 o 
  -2  11   3        1.01        2.96      1.05 o 
  -1  11   3      276.46      298.77     10.61 o 
   0  11   3      874.38      862.26     24.70 o 
   1  11   3     1605.08     1578.35     43.91 o 
   2  11   3      157.00      144.61      5.29 o 
   3  11   3       13.97       18.34      1.98 o 
   4  11   3       47.74       50.95      3.67 o 
   5  11   3       45.61       80.19      6.51 o 
   6  11   3      268.80      259.29     17.33 o 
   7  11   3       12.99       17.21      5.35 o 
   8  11   3      158.44      137.09     13.06 o 
  -9  12   3       23.35       21.53      4.09 o 
  -8  12   3       10.95        7.54      3.21 o 
  -7  12   3      117.70      108.14      7.98 o 
  -6  12   3      285.12      275.17     10.77 o 
  -5  12   3      111.59      106.09      5.60 o 
  -4  12   3       30.23       26.36      2.97 o 
  -3  12   3      349.21      321.32     11.55 o 
  -2  12   3       10.41       13.02      1.81 o 
  -1  12   3      370.93      343.71     12.08 o 
   0  12   3      364.79      345.32     12.07 o 
   1  12   3      754.08      694.43     20.17 o 
   2  12   3      326.98      322.94     10.18 o 
   3  12   3        1.08        1.67      1.60 o 
   4  12   3      308.69      294.29     10.98 o 
   5  12   3       26.43       26.81      3.65 o 
   6  12   3       53.43       61.83      8.92 o 
   7  12   3       46.15       46.14      7.21 o 
   8  12   3      129.48      134.09     12.90 o 
  -8  13   3      186.98      190.65     10.11 o 
  -7  13   3      267.22      284.85     11.42 o 
  -6  13   3      537.57      545.10     19.11 o 
  -5  13   3      343.12      304.41     11.54 o 
  -4  13   3     1718.86     1681.11     52.83 o 
  -3  13   3     2388.98     2365.12     73.74 o 
  -2  13   3      995.28     1007.57     32.42 o 
  -1  13   3       75.14       64.86      4.93 o 
   0  13   3     2247.27     2051.45     74.79 o 
   1  13   3     1814.78     1731.41     54.58 o 
   2  13   3      166.30      164.67      6.94 o 
   3  13   3      688.06      684.46     22.80 o 
   4  13   3      738.97      816.28     26.85 o 
   5  13   3      231.49      254.65     11.46 o 
   6  13   3      110.72      113.68     15.31 o 
   7  13   3       97.05      107.16     20.56 o 
  -8  14   3      135.74      152.57     12.89 o 
  -7  14   3      358.37      343.71     23.42 o 
  -6  14   3        0.88        2.51      2.47 o 
  -5  14   3      134.31      134.39      6.66 o 
  -4  14   3       28.49       34.44      4.67 o 
  -3  14   3        3.31        1.05      1.90 o 
  -2  14   3       46.99       48.34      4.78 o 
  -1  14   3       43.10       43.54      3.44 o 
   0  14   3      780.81      740.93     24.34 o 
   1  14   3       17.73       19.46      3.00 o 
   2  14   3      160.90      152.16     11.21 o 
   3  14   3      550.19      527.87     18.23 o 
   4  14   3      247.55      251.20     10.04 o 
   5  14   3      182.25      166.69     12.07 o 
   6  14   3      114.47      104.62     17.14 o 
   7  14   3       50.40       55.88      8.87 o 
  -8  15   3       25.75       17.99      4.32 o 
  -7  15   3       83.01       85.23      6.05 o 
  -6  15   3        0.13        0.15      2.58 o 
  -5  15   3        8.47        9.73      2.61 o 
  -4  15   3      143.43      130.19      6.82 o 
  -3  15   3      151.38      129.50      6.30 o 
  -2  15   3       12.96       11.71      2.86 o 
  -1  15   3      239.22      236.88      9.28 o 
   0  15   3      328.97      313.87     11.60 o 
   1  15   3       21.00       24.35      7.98 o 
   2  15   3      103.00       85.80      5.14 o 
   3  15   3       12.72       13.40      2.68 o 
   4  15   3       81.13       82.13      5.32 o 
   5  15   3       13.11        7.94      3.00 o 
   6  15   3      119.60      110.06     10.23 o 
   7  15   3      262.01      283.37     47.22 o 
  -7  16   3       84.41       85.22      6.30 o 
  -6  16   3      646.75      696.86     34.46 o 
  -5  16   3      931.29      967.43     32.19 o 
  -4  16   3      129.84      114.34      6.39 o 
  -3  16   3      255.31      240.28     16.24 o 
  -2  16   3      828.96      819.77     27.15 o 
  -1  16   3     1707.07     1608.69     51.20 o 
   0  16   3       46.68       45.31      4.37 o 
   1  16   3        0.06       -2.36      1.66 o 
   2  16   3     1143.63     1169.07     42.03 o 
   3  16   3      699.59      741.25     25.03 o 
   4  16   3      154.50      159.56     10.55 o 
   5  16   3       14.89       14.63      3.50 o 
   6  16   3       19.31       11.91      6.12 o 
  -6  17   3       35.65       31.69      4.26 o 
  -5  17   3        4.08        4.83      2.69 o 
  -4  17   3       62.58       63.18      4.98 o 
  -3  17   3       91.61       87.18      5.55 o 
  -2  17   3       83.74       86.04      5.50 o 
  -1  17   3       15.16       15.01      2.65 o 
   0  17   3       90.62       96.98      8.38 o 
   1  17   3       92.20       94.35      5.76 o 
   2  17   3      119.38      119.53     10.17 o 
   3  17   3       37.79       35.54      3.98 o 
   4  17   3       41.21       38.54      4.21 o 
   5  17   3        4.66        4.87      3.05 o 
  -6  18   3      329.04      357.35     16.26 o 
  -5  18   3      639.78      638.68     22.44 o 
  -4  18   3      198.14      198.19     15.34 o 
  -3  18   3      107.89      102.79      6.33 o 
  -2  18   3      227.60      225.94      9.65 o 
  -1  18   3      146.86      155.77     11.49 o 
   0  18   3       51.49       41.29      4.74 o 
   1  18   3      185.35      177.94      8.41 o 
   2  18   3     1065.87     1061.50     34.84 o 
   3  18   3      417.88      448.77     19.10 o 
   4  18   3       69.56       68.30      5.59 o 
   5  18   3      143.30      136.37     17.69 o 
  -5  19   3      110.22      112.45     10.44 o 
  -4  19   3       78.79       82.06      7.21 o 
  -3  19   3       64.62       58.05      5.03 o 
  -2  19   3        0.31       -0.08      2.46 o 
  -1  19   3       12.45       12.86      3.43 o 
   0  19   3       40.56       42.94      4.42 o 
   1  19   3        3.80        4.69      2.81 o 
   2  19   3       46.50       42.11      4.66 o 
   3  19   3       11.52        9.04      3.21 o 
   4  19   3       53.16       59.00      5.33 o 
  -4  20   3        9.80       13.38      3.77 o 
  -3  20   3        9.66       13.26      3.65 o 
  -2  20   3        3.50        1.89      3.15 o 
  -1  20   3        2.01       -0.70      2.98 o 
   0  20   3        9.23       14.23      3.35 o 
   1  20   3      137.39      149.06      8.23 o 
   2  20   3       26.75       23.89      3.94 o 
   3  20   3        2.72       -0.18      3.13 o 
  -2  21   3      273.84      274.97     13.70 o 
  -1  21   3       61.62       65.05      5.64 o 
   0  21   3      953.81      994.87     33.51 o 
   1  21   3      860.76      929.62     43.43 o 
 -11   0   4      490.30      494.08     42.65 o 
 -10   0   4       35.07       32.89      6.32 o 
  -9   0   4      591.59      621.64     32.75 o 
  -8   0   4       31.93       59.83      8.95 o 
  -7   0   4       26.82       26.18      6.09 o 
  -6   0   4      299.93      288.31     14.80 o 
  -5   0   4     1028.35     1111.94     49.78 o 
  -4   0   4      570.23      571.84     27.07 o 
  -3   0   4      203.51      232.26     12.11 o 
  -2   0   4       11.10        8.07      1.88 o 
  -1   0   4      948.35      898.81     32.16 o 
   0   0   4     6823.56     7757.99    271.99 o 
   1   0   4     1559.70     1906.17     67.63 o 
   2   0   4       17.09       19.35      1.76 o 
   3   0   4     1177.73     1218.63     79.97 o 
   4   0   4       66.60       41.89      7.24 o 
   5   0   4      233.78      239.92     20.18 o 
   6   0   4       41.59       33.13      8.38 o 
   7   0   4       74.43       69.69     11.81 o 
   8   0   4      203.40      182.79     20.56 o 
   9   0   4        3.84        4.57      9.14 o 
 -11   1   4      102.95      133.25      9.75 o 
 -10   1   4        5.13        0.59      3.27 o 
  -9   1   4        0.93       -1.15      2.63 o 
  -8   1   4      101.88       81.11      5.18 o 
  -7   1   4      112.98      108.05      5.57 o 
  -6   1   4       23.32       18.46      3.85 o 
  -5   1   4       78.31       81.68      4.56 o 
  -4   1   4     2683.59     2968.63     74.44 o 
  -3   1   4     2980.72     3142.95     78.69 o 
  -2   1   4     2532.17     2497.60     68.08 o 
  -1   1   4      705.31      746.01     24.18 o 
   0   1   4     3394.04     3539.05     88.22 o 
   1   1   4     5045.54     5217.44    142.25 o 
   2   1   4     3493.59     3610.25    110.26 o 
   3   1   4     1586.20     1596.22     73.24 o 
   4   1   4     2883.21     2959.18    134.10 o 
   5   1   4     2600.46     2544.07    116.33 o 
   6   1   4     1905.10     1742.80     81.32 o 
   7   1   4        8.17        8.10      9.90 o 
   8   1   4      677.32      697.50     87.02 o 
   9   1   4      238.02      204.30     16.29 o 
 -10   2   4        9.17        2.96      3.41 o 
  -9   2   4      107.04      116.84      6.66 o 
  -8   2   4      164.02      184.28     10.88 o 
  -7   2   4      135.86      150.28      6.79 o 
  -6   2   4       30.96       32.82      2.89 o 
  -5   2   4     2552.20     2697.85    106.71 o 
  -4   2   4     1675.37     1656.78     42.06 o 
  -3   2   4      736.42      706.92     20.90 o 
  -2   2   4       11.65       11.08      1.14 o 
  -1   2   4     1196.70     1168.18     29.60 o 
   0   2   4      702.92      699.21     17.97 o 
   1   2   4      551.97      539.70     15.33 o 
   2   2   4      323.51      324.40     10.66 o 
   3   2   4     1598.36     1589.69     57.66 o 
   4   2   4      103.93      104.20      8.08 o 
   5   2   4       18.89       16.82      4.17 o 
   6   2   4      242.86      242.43     24.56 o 
   7   2   4        0.07       -6.02      4.01 o 
   8   2   4       83.71       76.93      9.69 o 
   9   2   4      120.95      122.87     12.65 o 
 -10   3   4      323.02      338.53     13.37 o 
  -9   3   4       58.11       62.59      5.50 o 
  -8   3   4      514.27      490.72     25.23 o 
  -7   3   4      179.70      195.76     10.77 o 
  -6   3   4      406.56      433.60     17.92 o 
  -5   3   4      131.40      156.00     10.39 o 
  -4   3   4      117.73       87.41      5.00 o 
  -3   3   4     2061.63     2112.10     52.80 o 
  -2   3   4      658.06      617.76     19.90 o 
  -1   3   4     1074.44     1220.22     33.83 o 
   0   3   4     1637.37     1822.71     45.74 o 
   1   3   4     1030.42     1119.76     31.15 o 
   2   3   4      502.19      570.50     16.36 o 
   3   3   4       16.72       10.26      1.30 o 
   4   3   4      327.75      372.69     14.84 o 
   5   3   4      175.63      147.34     22.09 o 
   6   3   4      460.45      457.30     24.63 o 
   7   3   4      362.98      338.73     30.66 o 
   8   3   4       15.77       14.70      6.32 o 
   9   3   4        2.11        2.03      6.40 o 
 -10   4   4       82.64       87.28      6.49 o 
  -9   4   4       45.99       41.91      4.38 o 
  -8   4   4       17.47       14.22      2.82 o 
  -7   4   4        3.76        5.85      2.00 o 
  -6   4   4       72.65       51.04      3.51 o 
  -5   4   4      756.00      669.84     21.79 o 
  -4   4   4     2920.99     2907.19     79.80 o 
  -3   4   4      201.95      171.38      5.57 o 
  -2   4   4      474.20      438.35     11.68 o 
  -1   4   4     2712.91     2650.00     66.30 o 
   0   4   4     2872.48     2817.69     76.99 o 
   1   4   4        2.10        2.93      0.94 o 
   2   4   4     1202.55     1202.88     33.51 o 
   3   4   4     5703.10     5934.31    180.22 o 
   4   4   4     2227.78     2066.21     74.93 o 
   5   4   4      308.18      288.44     16.76 o 
   6   4   4      541.77      564.72     49.32 o 
   7   4   4     1459.52     1493.00     89.30 o 
   8   4   4     1544.98     1510.52     72.57 o 
   9   4   4        9.33       10.66      7.00 o 
 -10   5   4      748.22      831.11     36.82 o 
  -9   5   4      514.94      535.09     18.92 o 
  -8   5   4       28.56       32.62      3.54 o 
  -7   5   4      250.28      247.01      9.59 o 
  -6   5   4      426.60      437.65     15.08 o 
  -5   5   4        0.17        0.85      1.55 o 
  -4   5   4       47.50       51.61      3.52 o 
  -3   5   4      705.44      775.15     20.69 o 
  -2   5   4        0.45        2.68      0.81 o 
  -1   5   4      402.51      488.58     12.92 o 
   0   5   4      309.33      321.38      9.59 o 
   1   5   4      393.25      394.58     12.88 o 
   2   5   4     1646.54     1800.34     49.81 o 
   3   5   4      376.68      400.29     11.94 o 
   4   5   4      132.85      148.41      6.68 o 
   5   5   4      235.86      253.08     15.23 o 
   6   5   4      174.78      158.80     17.90 o 
   7   5   4       38.05       24.39      6.18 o 
   8   5   4       37.81       38.23      7.91 o 
   9   5   4       25.31       25.23      7.64 o 
 -10   6   4        0.63        1.85      3.74 o 
  -9   6   4       26.75       29.08      3.89 o 
  -8   6   4        0.05       -0.57      2.16 o 
  -7   6   4       26.04       24.24      3.35 o 
  -6   6   4     2563.56     2619.73    175.23 o 
  -5   6   4     2032.03     2138.73    101.86 o 
  -4   6   4      758.26      766.89     21.89 o 
  -3   6   4      311.22      325.10      9.06 o 
  -2   6   4     1101.76     1095.83     28.02 o 
  -1   6   4     1380.50     1398.75     35.50 o 
   0   6   4     1141.66     1189.46     33.21 o 
   1   6   4      261.54      269.11      8.22 o 
   2   6   4     2776.18     2905.31     88.38 o 
   3   6   4     1350.96     1396.69     38.98 o 
   4   6   4      594.34      594.98     19.51 o 
   5   6   4        3.33        3.86      3.63 o 
   6   6   4       11.17        9.14      4.82 o 
   7   6   4      324.36      296.03     18.29 o 
   8   6   4      119.05      132.69     30.08 o 
   9   6   4      199.05      172.43     15.29 o 
 -10   7   4       11.23       13.48      4.17 o 
  -9   7   4        1.21        0.60      2.96 o 
  -8   7   4      242.67      228.76      9.49 o 
  -7   7   4       99.88       97.92      6.87 o 
  -6   7   4        0.15       -0.43      1.94 o 
  -5   7   4       59.14       57.07      3.85 o 
  -4   7   4        0.19        1.47      1.04 o 
  -3   7   4      362.98      348.05     12.32 o 
  -2   7   4     2219.16     2253.76     56.70 o 
  -1   7   4     2033.50     2079.34     52.27 o 
   0   7   4       51.25       68.11      5.11 o 
   1   7   4     7081.63     7320.22    199.51 o 
   2   7   4      480.67      459.53     14.38 o 
   3   7   4      528.85      525.33     15.42 o 
   4   7   4      350.93      341.36     10.56 o 
   5   7   4      583.34      577.00     99.01 o 
   6   7   4      397.29      409.40     22.87 o 
   7   7   4       14.95       13.49      8.19 o 
   8   7   4      195.90      184.96     15.01 o 
   9   7   4      224.45      203.14     16.91 o 
 -10   8   4      128.68      168.09     26.69 o 
  -9   8   4      440.79      467.99     25.60 o 
  -8   8   4      524.48      528.89     18.59 o 
  -7   8   4      103.75      108.15      6.71 o 
  -6   8   4       56.95       62.67      4.18 o 
  -5   8   4        0.10        1.01      1.49 o 
  -4   8   4       55.66       58.32      3.13 o 
  -3   8   4        0.29        3.33      1.05 o 
  -2   8   4        3.47        1.00      0.85 o 
  -1   8   4       40.13       39.59      2.98 o 
   0   8   4      505.73      508.95     14.84 o 
   1   8   4      432.30      430.21     12.79 o 
   2   8   4       77.33       85.34      3.81 o 
   3   8   4      370.08      369.92     12.34 o 
   4   8   4       57.08       54.13      3.05 o 
   5   8   4       78.99       69.00      5.39 o 
   6   8   4       38.79       51.53      7.53 o 
   7   8   4      117.54      116.34     11.49 o 
   8   8   4      150.74      129.93     17.33 o 
 -10   9   4        0.00       -2.46      4.28 o 
  -9   9   4       11.36       24.78      4.09 o 
  -8   9   4       44.56       52.53      4.58 o 
  -7   9   4      748.19      677.88     22.77 o 
  -6   9   4      408.27      387.95     13.89 o 
  -5   9   4      151.55      163.32      6.86 o 
  -4   9   4      595.80      600.45     17.56 o 
  -3   9   4      377.07      319.44      9.90 o 
  -2   9   4      153.31      109.08      3.82 o 
  -1   9   4        0.36        3.19      1.84 o 
   0   9   4       57.82       56.25      2.87 o 
   1   9   4     5491.32     5730.46    156.51 o 
   2   9   4     3458.17     3399.80     93.43 o 
   3   9   4       66.85       77.26      3.93 o 
   4   9   4      482.00      480.09     14.52 o 
   5   9   4     1073.46     1114.19     42.71 o 
   6   9   4      129.45      148.61      8.79 o 
   7   9   4       41.93       43.15      7.68 o 
   8   9   4      128.98      109.70     15.99 o 
  -9  10   4       64.34       64.01      6.44 o 
  -8  10   4      910.99      883.49     29.48 o 
  -7  10   4       48.10       51.66      4.95 o 
  -6  10   4       56.55       61.71      4.37 o 
  -5  10   4       80.03       94.14      5.09 o 
  -4  10   4      396.86      378.39     13.32 o 
  -3  10   4      556.89      506.41     14.97 o 
  -2  10   4      500.54      457.76     12.48 o 
  -1  10   4      245.18      227.76      6.78 o 
   0  10   4       32.45       28.18      2.36 o 
   1  10   4       94.95       99.23      4.15 o 
   2  10   4      881.50      902.67     25.81 o 
   3  10   4        0.05        3.50      1.42 o 
   4  10   4       24.69       25.15      2.67 o 
   5  10   4       56.42       51.71      4.18 o 
   6  10   4       41.18       45.65     14.28 o 
   7  10   4      130.60      115.01     11.60 o 
   8  10   4       13.78       17.30      7.04 o 
  -9  11   4      122.57      115.06      7.32 o 
  -8  11   4      508.88      542.43     19.52 o 
  -7  11   4      255.38      248.56     11.74 o 
  -6  11   4       51.04       52.82      4.06 o 
  -5  11   4     1786.21     1673.97     52.74 o 
  -4  11   4      774.09      710.59     23.36 o 
  -3  11   4      627.41      600.32     19.93 o 
  -2  11   4        0.41        0.98      1.08 o 
  -1  11   4        0.13        0.68      0.96 o 
   0  11   4       39.90       40.35      2.67 o 
   1  11   4      254.72      252.14      8.45 o 
   2  11   4       98.23       97.11      4.86 o 
   3  11   4      484.85      488.61     14.83 o 
   4  11   4       13.51       14.37      2.39 o 
   5  11   4        4.52        4.78      3.46 o 
   6  11   4        3.04        6.85      5.10 o 
   7  11   4      126.89      113.26     19.99 o 
   8  11   4        8.98        7.78      6.86 o 
  -9  12   4       22.69       13.75      4.07 o 
  -8  12   4        9.97        5.42      3.08 o 
  -7  12   4        5.27       11.09      3.04 o 
  -6  12   4        8.02       11.83      2.84 o 
  -5  12   4        1.24        0.80      2.00 o 
  -4  12   4      391.33      345.96     12.56 o 
  -3  12   4      457.89      450.46     15.56 o 
  -2  12   4        0.40        0.15      1.34 o 
  -1  12   4      501.83      489.03     13.41 o 
   0  12   4     2119.30     2238.44     62.22 o 
   1  12   4        1.59        0.88      1.32 o 
   2  12   4      199.48      188.20      7.62 o 
   3  12   4     1183.96     1178.30     33.52 o 
   4  12   4      497.61      469.40     18.48 o 
   5  12   4       21.75       18.64      4.03 o 
   6  12   4      184.13      160.61     13.12 o 
   7  12   4      327.05      389.08     81.69 o 
  -8  13   4       69.16       68.11      9.50 o 
  -7  13   4        4.20        7.78      3.00 o 
  -6  13   4      103.53       97.48      5.87 o 
  -5  13   4        2.48        3.97      2.35 o 
  -4  13   4       12.12       10.08      2.35 o 
  -3  13   4        0.10       -1.61      1.66 o 
  -2  13   4      104.17       96.31      5.17 o 
  -1  13   4        0.22        0.22      1.38 o 
   0  13   4       19.29       24.74      2.34 o 
   1  13   4        4.97        3.72      1.55 o 
   2  13   4      374.60      348.56     12.54 o 
   3  13   4       34.79       29.92      3.14 o 
   4  13   4       10.10        4.39      2.41 o 
   5  13   4       44.47       43.05      7.62 o 
   6  13   4       35.89       38.59      7.23 o 
   7  13   4       14.16       13.26      6.49 o 
  -8  14   4        8.61       16.24      5.87 o 
  -7  14   4        0.06        0.44      2.78 o 
  -6  14   4      463.47      430.25     18.45 o 
  -5  14   4      534.40      552.29     22.70 o 
  -4  14   4       74.50       72.51      4.81 o 
  -3  14   4      722.48      671.03     22.60 o 
  -2  14   4      775.55      726.90     33.09 o 
  -1  14   4      462.19      460.08     25.56 o 
   0  14   4       19.03       16.76      2.45 o 
   1  14   4        1.32        0.23      1.58 o 
   2  14   4      513.94      537.94     18.52 o 
   3  14   4      343.23      371.12     13.55 o 
   4  14   4       47.72       65.95      5.94 o 
   5  14   4       71.76       59.71      7.26 o 
   6  14   4        1.74        0.21      5.52 o 
  -7  15   4        9.92        8.49      3.33 o 
  -6  15   4        0.07       -2.79      2.37 o 
  -5  15   4      906.46      935.31     30.95 o 
  -4  15   4      353.17      346.83     13.02 o 
  -3  15   4       13.72       17.67      2.86 o 
  -2  15   4      389.03      370.70     15.56 o 
  -1  15   4       80.70       78.44      4.89 o 
   0  15   4       45.22       43.88      5.06 o 
   1  15   4      236.13      216.41     10.18 o 
   2  15   4       12.79       13.09      2.70 o 
   3  15   4      524.62      530.21     18.41 o 
   4  15   4      182.60      171.04     10.61 o 
   5  15   4       14.61       13.06      6.28 o 
   6  15   4        2.19        1.80      5.48 o 
  -7  16   4       10.19        7.32      3.40 o 
  -6  16   4       72.22       68.98      5.36 o 
  -5  16   4      393.58      364.96     13.93 o 
  -4  16   4        7.57        5.50      2.59 o 
  -3  16   4      201.41      217.68      9.13 o 
  -2  16   4      268.40      265.29     10.45 o 
  -1  16   4       85.86       75.55      4.99 o 
   0  16   4      141.51      147.53      7.08 o 
   1  16   4        0.05       -0.72      2.23 o 
   2  16   4       23.79       21.24      4.45 o 
   3  16   4       67.99       71.48      5.19 o 
   4  16   4      124.73      119.33      6.83 o 
   5  16   4       16.11       14.64      5.85 o 
  -6  17   4        2.56        1.51      3.07 o 
  -5  17   4       45.82       52.48      4.82 o 
  -4  17   4       18.53       16.50      3.23 o 
  -3  17   4       33.79       33.38      3.71 o 
  -2  17   4      212.98      206.01      8.88 o 
  -1  17   4        0.91        0.61      2.02 o 
   0  17   4       17.27       17.38      2.81 o 
   1  17   4        1.81        1.91      2.67 o 
   2  17   4      168.78      155.89     10.20 o 
   3  17   4        4.89        8.55      3.04 o 
   4  17   4      201.92      225.04     13.80 o 
   5  17   4      262.21      238.06     15.98 o 
  -5  18   4       76.44       84.43      6.25 o 
  -4  18   4       13.11       16.36      3.49 o 
  -3  18   4       89.38       93.13      6.03 o 
  -2  18   4      214.85      245.99     10.16 o 
  -1  18   4      170.44      173.11     15.83 o 
   0  18   4        1.69        0.33      2.56 o 
   1  18   4       51.37       54.70      5.40 o 
   2  18   4       92.37      108.17      7.37 o 
   3  18   4       39.96       44.12      4.48 o 
   4  18   4        1.23       -0.78      3.17 o 
  -4  19   4      541.16      547.93     19.92 o 
  -3  19   4       87.91       91.67      6.22 o 
  -2  19   4       57.91       53.53      7.32 o 
  -1  19   4      218.83      220.82      9.89 o 
   0  19   4      285.64      288.75     13.62 o 
   1  19   4        9.74        5.36      2.78 o 
   2  19   4        5.64        5.97      3.12 o 
   3  19   4        3.61        3.19      3.00 o 
  -3  20   4       81.87       86.51      6.87 o 
  -2  20   4       15.18       23.64      3.66 o 
  -1  20   4        1.22       -1.32      2.98 o 
   0  20   4       24.09       26.59      6.03 o 
   1  20   4      103.59      107.55      7.03 o 
   2  20   4      149.56      156.33      9.73 o 
 -10   1   5        3.25        2.96      5.52 o 
  -9   1   5       22.19       15.80      5.12 o 
  -8   1   5        3.85        3.06      2.24 o 
  -7   1   5        0.84       -0.26      1.93 o 
  -6   1   5        2.84        3.58      1.70 o 
  -5   1   5        0.52        1.49      1.14 o 
  -4   1   5      635.98      610.92     17.85 o 
  -3   1   5      782.87      798.80     22.82 o 
  -2   1   5       97.98      106.61      7.48 o 
  -1   1   5      390.40      354.73      9.85 o 
   0   1   5      338.98      267.64      7.40 o 
   1   1   5      541.15      474.92     12.59 o 
   2   1   5       22.59       16.73      1.43 o 
   3   1   5      632.41      611.41     33.32 o 
   4   1   5     1551.91     1503.67     69.88 o 
   5   1   5     1395.75     1325.12     62.34 o 
   6   1   5      177.32      149.63     17.71 o 
   7   1   5        5.69        5.51      5.10 o 
   8   1   5      206.56      170.13     22.28 o 
   9   1   5      200.97      148.83     22.28 o 
 -10   2   5      153.18      139.81     11.17 o 
  -9   2   5       22.58       20.26      5.10 o 
  -8   2   5       26.72       19.20      3.05 o 
  -7   2   5      168.52      163.74      8.35 o 
  -6   2   5      458.41      438.26     15.34 o 
  -5   2   5      530.56      501.48     14.91 o 
  -4   2   5      268.72      258.43      7.47 o 
  -3   2   5     1098.12     1109.85     36.39 o 
  -2   2   5     2472.79     2510.10     68.49 o 
  -1   2   5     4247.64     4319.06    107.70 o 
   0   2   5     2050.01     2390.82     60.01 o 
   1   2   5     1672.96     1598.04     44.24 o 
   2   2   5     1090.76     1000.10     28.03 o 
   3   2   5     1425.80     1462.85     67.45 o 
   4   2   5      281.48      310.88     17.23 o 
   5   2   5      689.79      646.83     32.58 o 
   6   2   5      154.63      147.91     11.71 o 
   7   2   5      202.91      231.51     16.15 o 
   8   2   5      140.55      117.11     11.85 o 
   9   2   5       82.09       86.23     11.30 o 
 -10   3   5       28.46       20.56      5.92 o 
  -9   3   5       73.34       68.40      6.47 o 
  -8   3   5       24.21       19.75      3.08 o 
  -7   3   5      801.46      693.48     23.17 o 
  -6   3   5      219.05      183.61      7.40 o 
  -5   3   5      426.95      397.04     12.12 o 
  -4   3   5      811.27      810.05     21.29 o 
  -3   3   5     4801.32     5235.35    197.59 o 
  -2   3   5       57.91       46.44      2.59 o 
  -1   3   5       31.63       50.89      2.15 o 
   0   3   5     4572.39     4828.43    120.18 o 
   1   3   5     4396.20     4745.44    129.60 o 
   2   3   5       99.09      103.46      3.78 o 
   3   3   5     1280.85     1257.84     46.08 o 
   4   3   5      773.81      731.66     35.68 o 
   5   3   5      139.04      120.70      9.83 o 
   6   3   5      107.08       99.15     10.47 o 
   7   3   5       15.42       15.29      6.85 o 
   8   3   5       13.42       14.30      8.76 o 
 -10   4   5       31.67       46.74     12.00 o 
  -9   4   5       19.04       23.17      4.61 o 
  -8   4   5      170.37      179.00     11.94 o 
  -7   4   5      361.82      386.08     25.65 o 
  -6   4   5        6.25        9.73      2.00 o 
  -5   4   5      110.53      112.30      5.87 o 
  -4   4   5      483.33      478.41     12.98 o 
  -3   4   5      259.51      265.40      7.39 o 
  -2   4   5       26.06       17.86      1.28 o 
  -1   4   5        0.01        0.12      1.09 o 
   0   4   5      507.28      523.34     13.85 o 
   1   4   5       14.10       18.81      1.66 o 
   2   4   5      118.43      102.59      3.81 o 
   3   4   5       12.44       16.02      1.99 o 
   4   4   5       19.84       20.01      4.44 o 
   5   4   5      116.50      114.72      9.80 o 
   6   4   5      122.57      135.80     11.44 o 
   7   4   5      231.99      218.34     16.95 o 
   8   4   5       33.23       34.83      8.06 o 
 -10   5   5        2.06        5.65      5.37 o 
  -9   5   5        1.03        1.66      3.61 o 
  -8   5   5        6.74       10.11      3.35 o 
  -7   5   5       56.22       53.23      4.05 o 
  -6   5   5       49.95       46.38      3.41 o 
  -5   5   5      214.91      229.69     12.37 o 
  -4   5   5     2136.67     2265.88     62.87 o 
  -3   5   5      180.51      184.92      5.60 o 
  -2   5   5      174.26      190.84      5.69 o 
  -1   5   5      728.17      724.73     18.83 o 
   0   5   5      173.94      129.99      4.52 o 
   1   5   5       19.54       19.91      1.65 o 
   2   5   5       38.72       44.77      2.40 o 
   3   5   5     1379.27     1383.04     43.79 o 
   4   5   5     1376.50     1390.70     65.03 o 
   5   5   5        6.91       10.86      8.76 o 
   6   5   5       73.49       89.30     14.85 o 
   7   5   5       23.91       28.95      6.67 o 
   8   5   5        0.94       -2.84      5.48 o 
 -10   6   5        2.73        2.09      5.12 o 
  -9   6   5        1.47       -1.89      3.59 o 
  -8   6   5      164.92      141.98      8.55 o 
  -7   6   5        0.39       -0.52      1.95 o 
  -6   6   5      450.49      420.18     14.41 o 
  -5   6   5     1273.84     1232.93     34.69 o 
  -4   6   5      272.37      233.51      6.89 o 
  -3   6   5       65.40       68.63      2.87 o 
  -2   6   5      372.07      311.88      8.75 o 
  -1   6   5     1387.75     1244.79     31.80 o 
   0   6   5     1993.74     2155.07     54.23 o 
   1   6   5       84.59       81.44      3.72 o 
   2   6   5     4688.26     4854.62    132.45 o 
   3   6   5     3097.75     3017.43     93.68 o 
   4   6   5      175.77      166.59      8.50 o 
   5   6   5      570.37      578.91     30.02 o 
   6   6   5      344.56      352.16     20.30 o 
   7   6   5      163.70      150.21     12.96 o 
   8   6   5       55.04       46.92      8.67 o 
 -10   7   5      426.56      459.55     23.95 o 
  -9   7   5      280.04      298.94     19.84 o 
  -8   7   5      131.28      156.02      9.13 o 
  -7   7   5       31.49       30.03      3.21 o 
  -6   7   5      232.51      223.08     12.64 o 
  -5   7   5      423.88      391.34     13.66 o 
  -4   7   5      981.54      901.81     28.88 o 
  -3   7   5      959.33      980.09     25.36 o 
  -2   7   5     1057.52     1089.92     30.92 o 
  -1   7   5     1255.18     1199.86     30.76 o 
   0   7   5     3700.59     3718.92    101.99 o 
   1   7   5       43.61       39.92      2.86 o 
   2   7   5       62.07       66.60      4.37 o 
   3   7   5      460.84      488.67     16.58 o 
   4   7   5      333.41      340.07     14.75 o 
   5   7   5       86.76       88.79     11.05 o 
   6   7   5       39.60       36.93      9.14 o 
   7   7   5        9.86       11.74      6.05 o 
   8   7   5       62.66       75.72     10.24 o 
 -10   8   5       34.87       45.40      8.02 o 
  -9   8   5       12.93       11.52      4.47 o 
  -8   8   5       94.49       92.97      7.14 o 
  -7   8   5      140.10      139.75      8.14 o 
  -6   8   5      102.21       88.75      5.17 o 
  -5   8   5      782.32      807.11     36.05 o 
  -4   8   5       48.71       44.95      2.69 o 
  -3   8   5        6.35        8.17      1.31 o 
  -2   8   5       97.65       92.10      3.52 o 
  -1   8   5       91.77       97.53      4.63 o 
   0   8   5        6.45        6.95      1.34 o 
   1   8   5      883.27      927.65     26.50 o 
   2   8   5     1425.31     1534.38     47.44 o 
   3   8   5      850.86      905.94     29.44 o 
   4   8   5      351.00      338.58     19.79 o 
   5   8   5        1.81        8.17      3.00 o 
   6   8   5       33.65       36.90      4.71 o 
   7   8   5      301.38      373.63     49.51 o 
   8   8   5      331.20      325.62     21.46 o 
  -9   9   5      320.24      387.73     21.23 o 
  -8   9   5      184.02      165.61     11.54 o 
  -7   9   5      224.02      224.77     10.66 o 
  -6   9   5      310.69      315.10     18.19 o 
  -5   9   5     1377.25     1315.79     41.82 o 
  -4   9   5      110.07      119.18      4.78 o 
  -3   9   5      506.88      468.20     12.84 o 
  -2   9   5     1075.16     1046.78     27.14 o 
  -1   9   5       21.94       28.24      2.22 o 
   0   9   5      226.34      216.17      7.15 o 
   1   9   5      959.71      969.99     27.52 o 
   2   9   5       27.60       26.96      2.26 o 
   3   9   5       13.33       20.16      2.96 o 
   4   9   5      402.77      374.70     13.57 o 
   5   9   5       27.57       33.19      4.38 o 
   6   9   5        8.59        5.92      3.59 o 
   7   9   5      120.46      112.21     13.52 o 
   8   9   5       52.68       66.43     10.19 o 
  -9  10   5       51.73       53.41     11.06 o 
  -8  10   5       89.79       87.56      8.25 o 
  -7  10   5       79.17       73.11      5.71 o 
  -6  10   5       23.60       28.04      3.17 o 
  -5  10   5       38.02       41.10      3.36 o 
  -4  10   5        3.99        4.84      1.52 o 
  -3  10   5      400.89      366.43     11.40 o 
  -2  10   5      653.15      620.60     16.68 o 
  -1  10   5      244.28      236.93      7.09 o 
   0  10   5        0.45        0.90      1.42 o 
   1  10   5       49.73       57.28      3.25 o 
   2  10   5      427.34      392.51     12.16 o 
   3  10   5        4.10        3.82      1.93 o 
   4  10   5      188.10      209.77     15.21 o 
   5  10   5      519.05      558.98     23.02 o 
   6  10   5      176.23      214.48     15.61 o 
   7  10   5        0.32       -3.26      5.84 o 
  -9  11   5        0.43        0.36      4.09 o 
  -8  11   5       42.91       46.06      9.61 o 
  -7  11   5       25.30       14.24      4.03 o 
  -6  11   5      675.29      713.04     26.44 o 
  -5  11   5      111.86      118.28      5.87 o 
  -4  11   5      507.28      502.22     17.22 o 
  -3  11   5     1027.13     1046.18     29.65 o 
  -2  11   5      251.01      232.35      7.14 o 
  -1  11   5       17.96       20.89      2.68 o 
   0  11   5     1412.36     1429.25     40.19 o 
   1  11   5     1161.77     1125.83     32.05 o 
   2  11   5     1768.56     1789.94     50.16 o 
   3  11   5        0.92       -0.27      1.95 o 
   4  11   5      195.36      225.87      9.32 o 
   5  11   5      169.30      192.07     13.61 o 
   6  11   5      157.55      156.80     17.52 o 
   7  11   5       15.71       17.43      8.19 o 
  -8  12   5      214.01      225.52     13.66 o 
  -7  12   5      223.88      223.68     11.59 o 
  -6  12   5       31.91       31.83      3.61 o 
  -5  12   5       67.87       60.62      4.30 o 
  -4  12   5     1655.47     1629.80     51.60 o 
  -3  12   5     1468.73     1463.23     65.17 o 
  -2  12   5      200.92      198.20      6.33 o 
  -1  12   5       66.40       64.09      3.93 o 
   0  12   5      182.41      180.15      6.46 o 
   1  12   5       33.75       31.99      2.70 o 
   2  12   5     1423.34     1400.05     44.78 o 
   3  12   5       96.08      106.69      5.03 o 
   4  12   5      118.40      117.58      7.60 o 
   5  12   5      232.02      240.72     47.60 o 
   6  12   5        0.61       -0.03      5.21 o 
   7  12   5        1.27        0.18      8.19 o 
  -8  13   5        7.27       11.00      5.40 o 
  -7  13   5      281.56      272.62     22.79 o 
  -6  13   5      394.12      394.44     14.69 o 
  -5  13   5       46.75       51.35      4.23 o 
  -4  13   5      455.91      444.35     15.75 o 
  -3  13   5      363.20      321.68     11.89 o 
  -2  13   5       33.54       28.58      2.87 o 
  -1  13   5       11.26       13.39      1.90 o 
   0  13   5        4.41        8.06      1.83 o 
   1  13   5       80.80       81.19      5.19 o 
   2  13   5      654.68      595.64     20.24 o 
   3  13   5        2.91        3.58      2.28 o 
   4  13   5       20.25       16.24      5.71 o 
   5  13   5      139.44      142.83     12.25 o 
   6  13   5      249.34      266.52     24.75 o 
  -8  14   5      285.38      269.63     16.75 o 
  -7  14   5      196.65      193.68     11.27 o 
  -6  14   5       13.21        7.09      3.06 o 
  -5  14   5      327.69      339.19     12.94 o 
  -4  14   5     1130.59     1143.41     37.10 o 
  -3  14   5      265.06      246.68     10.97 o 
  -2  14   5      140.02      144.65      6.72 o 
  -1  14   5      747.88      699.71     23.35 o 
   0  14   5        5.80        6.22      1.92 o 
   1  14   5      237.73      228.32      8.13 o 
   2  14   5      576.73      558.44     22.52 o 
   3  14   5      410.54      410.05     14.90 o 
   4  14   5       55.08       69.77      7.40 o 
   5  14   5       62.65       49.87      9.90 o 
   6  14   5      147.63      117.40     19.42 o 
  -7  15   5       37.73       41.68      5.94 o 
  -6  15   5       35.85       33.77      4.28 o 
  -5  15   5      586.52      567.82     20.02 o 
  -4  15   5       56.06       57.73      4.53 o 
  -3  15   5      131.57      123.46      6.42 o 
  -2  15   5       69.28       70.75      5.06 o 
  -1  15   5       95.07      105.61      9.23 o 
   0  15   5      326.08      326.19     10.92 o 
   1  15   5        6.29        9.15      2.42 o 
   2  15   5      232.05      256.36     21.99 o 
   3  15   5      264.72      267.20     11.21 o 
   4  15   5       29.71       29.27      6.09 o 
   5  15   5        0.01       -1.80      5.00 o 
  -6  16   5       97.25       94.41      9.42 o 
  -5  16   5      108.80      130.74     16.60 o 
  -4  16   5       46.81       61.29      4.81 o 
  -3  16   5        6.29        5.35      2.43 o 
  -2  16   5       59.94       58.33      5.28 o 
  -1  16   5      226.52      233.85      9.66 o 
   0  16   5      120.18      141.32      7.16 o 
   1  16   5      111.58       94.49     11.32 o 
   2  16   5       65.04       61.10      4.84 o 
   3  16   5      414.17      478.65     17.34 o 
   4  16   5      873.45      916.14     36.19 o 
   5  16   5      138.55      138.62     16.76 o 
  -6  17   5      253.36      265.77     26.38 o 
  -5  17   5      603.36      621.27     21.97 o 
  -4  17   5       33.29       41.37      4.84 o 
  -3  17   5      182.03      164.09      7.94 o 
  -2  17   5      967.69     1035.07     50.29 o 
  -1  17   5      202.53      207.58      9.03 o 
   0  17   5       11.41        9.87      2.66 o 
   1  17   5      145.02      124.24      8.06 o 
   2  17   5       28.62       35.80      4.13 o 
   3  17   5      214.05      201.98     13.35 o 
   4  17   5       14.85        6.92      6.72 o 
  -5  18   5       60.18       58.31      6.10 o 
  -4  18   5       38.30       30.27      4.13 o 
  -3  18   5       18.57       17.46      3.19 o 
  -2  18   5       26.77       28.77      3.69 o 
  -1  18   5        1.83       -0.87      2.19 o 
   0  18   5      191.69      189.45     12.26 o 
   1  18   5       24.39       31.85      4.61 o 
   2  18   5        9.67        7.69      3.08 o 
   3  18   5       97.15       97.92      6.79 o 
  -4  19   5        1.23       -0.60      3.24 o 
  -3  19   5      135.30      148.21      9.59 o 
  -2  19   5      234.19      259.05     10.98 o 
  -1  19   5       33.47       28.68      3.87 o 
   0  19   5       35.97       36.85      5.02 o 
   1  19   5      108.53      100.99      6.69 o 
   2  19   5       26.63       37.07      4.59 o 
  -1  20   5        5.37        5.02      3.00 o 
   0  20   5       21.08       26.54      4.64 o 
 -10   0   6      413.61      397.96     30.85 o 
  -9   0   6       10.40       17.14      7.62 o 
  -8   0   6      111.98      128.72     14.09 o 
  -7   0   6     1767.29     1803.95    111.20 o 
  -5   0   6      270.53      308.67     16.01 o 
  -4   0   6     4041.34     4111.14    176.06 o 
  -3   0   6     9521.92     9938.36    468.22 o 
  -2   0   6     8937.57     9540.78    546.29 o 
  -1   0   6       43.96       42.50      2.95 o 
   0   0   6      293.12      211.78      9.97 o 
   1   0   6     5855.89     6092.28    214.57 o 
   2   0   6     2686.10     2809.04     99.67 o 
   3   0   6      378.94      340.45     25.52 o 
   4   0   6     1738.58     1688.18    110.82 o 
   5   0   6      188.09      180.13     17.90 o 
   6   0   6      139.28      151.95     17.52 o 
   7   0   6      360.07      370.92     31.23 o 
   8   0   6       87.42       68.17     13.71 o 
 -10   1   6       38.96       48.44      7.64 o 
  -9   1   6        1.91        1.97      5.33 o 
  -8   1   6       40.62       32.68      5.64 o 
  -7   1   6       35.97       29.40      8.95 o 
  -6   1   6        2.17        6.33      3.47 o 
  -5   1   6       12.54       11.48      2.23 o 
  -4   1   6      424.72      381.97     13.28 o 
  -3   1   6      214.45      201.19      7.70 o 
  -2   1   6      287.96      302.75     10.57 o 
  -1   1   6       17.47       13.51      1.21 o 
   0   1   6      471.67      487.64     13.02 o 
   1   1   6      270.09      282.77      8.00 o 
   2   1   6        0.41       -0.66      2.83 o 
   3   1   6       14.14       14.81      3.63 o 
   4   1   6      189.87      165.31     10.90 o 
   5   1   6       28.12       32.18      5.92 o 
   6   1   6       46.62       47.07      7.27 o 
   7   1   6        3.65        2.79      5.52 o 
   8   1   6       17.80        8.76      9.14 o 
 -10   2   6       60.33       71.72      8.60 o 
  -9   2   6       82.25       72.13      8.21 o 
  -8   2   6       89.66       87.95      8.21 o 
  -7   2   6      104.24      115.24      9.16 o 
  -6   2   6      326.10      275.56     14.94 o 
  -5   2   6      368.77      378.80     13.41 o 
  -4   2   6     1852.69     1906.40     52.98 o 
  -3   2   6      947.96      865.70     27.50 o 
  -2   2   6      258.42      214.95      6.81 o 
  -1   2   6      273.00      314.38      8.75 o 
   0   2   6       63.03       54.88      2.55 o 
   1   2   6      243.04      212.44      6.27 o 
   2   2   6      372.79      352.68     10.69 o 
   3   2   6        3.23        0.36      1.94 o 
   4   2   6      191.71      161.30     10.90 o 
   5   2   6      453.43      429.54     23.15 o 
   6   2   6      568.30      547.31     29.22 o 
   7   2   6       13.37        5.50      5.78 o 
   8   2   6        4.64        7.62      6.19 o 
 -10   3   6      101.31      112.10     11.62 o 
  -9   3   6      391.87      458.72     28.56 o 
  -8   3   6      288.65      340.64     18.31 o 
  -7   3   6      156.80      133.19      9.95 o 
  -6   3   6     1206.91     1116.87     49.95 o 
  -5   3   6      968.76      947.40     27.31 o 
  -4   3   6     1561.66     1604.55     44.84 o 
  -3   3   6        0.09        0.96      1.15 o 
  -2   3   6      844.24      802.98     22.82 o 
  -1   3   6     1660.36     1530.36     38.92 o 
   0   3   6      738.25      647.24     17.06 o 
   1   3   6      318.63      338.13      9.43 o 
   2   3   6     3060.28     3142.75     86.27 o 
   3   3   6     2009.12     1859.40     68.70 o 
   4   3   6     1594.52     1579.48     73.51 o 
   5   3   6      105.94      110.87     25.13 o 
   6   3   6      280.57      250.16     38.08 o 
   7   3   6      120.09      166.76     13.70 o 
   8   3   6       42.02       33.14      8.02 o 
 -10   4   6        0.03        1.22      5.64 o 
  -9   4   6        0.41       -1.72      4.44 o 
  -8   4   6        7.80        9.20      4.44 o 
  -7   4   6       11.19        7.62      3.84 o 
  -6   4   6      122.86      100.23      8.21 o 
  -5   4   6      891.61      850.35     25.55 o 
  -4   4   6       14.93       19.26      2.12 o 
  -3   4   6     1447.29     1396.56     39.15 o 
  -2   4   6      864.97      853.18     25.89 o 
  -1   4   6      217.48      233.31      6.71 o 
   0   4   6       29.12       29.08      2.27 o 
   1   4   6      603.58      547.66     14.59 o 
   2   4   6      306.96      292.65      9.13 o 
   3   4   6      756.09      723.01     28.19 o 
   4   4   6       98.87       89.09      6.27 o 
   5   4   6       21.14       17.86      5.25 o 
   6   4   6        6.71       10.67      5.40 o 
   7   4   6        1.34       -1.16      5.37 o 
   8   4   6      175.35      168.86     31.80 o 
 -10   5   6      479.40      512.29     30.08 o 
  -9   5   6     1292.71     1425.74     63.82 o 
  -8   5   6      669.02      682.05     46.46 o 
  -7   5   6       27.07       26.30      6.28 o 
  -6   5   6      647.61      633.64     25.30 o 
  -5   5   6     2583.64     2654.12     94.30 o 
  -4   5   6     2673.15     2737.94     75.34 o 
  -3   5   6       10.52       12.44      1.39 o 
  -2   5   6     2223.02     2114.80     58.01 o 
  -1   5   6     3507.12     3334.54     83.47 o 
   0   5   6      757.78      729.96     19.11 o 
   1   5   6      113.05      117.04      4.47 o 
   2   5   6      366.86      335.06     10.28 o 
   3   5   6      948.00      931.26     35.59 o 
   4   5   6      465.05      466.81     28.08 o 
   5   5   6        3.00       -0.01      2.66 o 
   6   5   6       91.86       68.50      8.60 o 
   7   5   6        4.67        3.37      5.67 o 
   8   5   6       25.68       46.11      8.75 o 
 -10   6   6       21.47       19.28      6.29 o 
  -9   6   6       57.27       58.77      7.80 o 
  -8   6   6       41.04       39.19      6.02 o 
  -7   6   6       42.97       48.18      6.29 o 
  -6   6   6      155.74      162.37     12.33 o 
  -5   6   6      130.95      116.58      5.83 o 
  -4   6   6      282.25      273.20      9.02 o 
  -3   6   6      839.73      819.17     21.48 o 
  -2   6   6        0.18        1.64      1.02 o 
  -1   6   6       38.29       35.74      2.35 o 
   0   6   6      533.52      536.82     14.44 o 
   1   6   6        0.07        0.31      1.18 o 
   2   6   6        8.06       13.63      2.24 o 
   3   6   6       97.68      109.32      5.28 o 
   4   6   6        0.58        3.21      3.18 o 
   5   6   6       82.49       83.50      6.57 o 
   6   6   6       55.24       59.86      5.83 o 
   7   6   6      107.16      119.76     11.84 o 
  -9   7   6      135.49      113.86     10.22 o 
  -8   7   6        0.02       -0.30      6.28 o 
  -7   7   6      434.53      389.78     50.27 o 
  -6   7   6        0.29        1.69      3.29 o 
  -5   7   6       80.16       71.50      4.50 o 
  -4   7   6      207.68      193.35      6.94 o 
  -3   7   6       70.86       73.54      3.21 o 
  -2   7   6        9.05       12.09      1.45 o 
  -1   7   6       68.34       80.33      3.30 o 
   0   7   6      154.22      161.29      5.64 o 
   1   7   6      174.89      169.50      6.03 o 
   2   7   6      103.66      110.74      4.51 o 
   3   7   6      477.90      467.53     22.95 o 
   4   7   6       14.49       21.07      3.81 o 
   5   7   6      236.90      227.22     11.52 o 
   6   7   6        1.98        1.86      3.24 o 
   7   7   6        1.21        3.65      3.58 o 
  -9   8   6       12.22       10.16      5.48 o 
  -8   8   6      376.24      380.26     20.44 o 
  -7   8   6      961.50     1008.90     38.15 o 
  -6   8   6      226.84      205.64     11.49 o 
  -5   8   6      176.20      184.37      7.73 o 
  -4   8   6      156.84      150.48      5.92 o 
  -3   8   6     4004.90     4112.26    102.40 o 
  -2   8   6     1701.74     1694.12     42.94 o 
  -1   8   6      178.08      166.94      6.02 o 
   0   8   6     1439.00     1436.44     36.84 o 
   1   8   6     2271.57     2355.26     72.27 o 
   2   8   6       30.24       29.84      2.47 o 
   3   8   6        4.18        3.49      4.02 o 
   4   8   6     1079.36     1048.32     40.34 o 
   5   8   6      461.35      512.95     27.11 o 
   6   8   6        8.35       10.74      3.94 o 
   7   8   6        6.86        7.67      5.31 o 
  -9   9   6       23.97       41.90      7.26 o 
  -8   9   6       25.45       20.07      5.58 o 
  -7   9   6        0.28        0.55      3.19 o 
  -6   9   6        2.52        0.55      2.80 o 
  -5   9   6       53.67       52.73      5.61 o 
  -4   9   6      346.70      324.19     11.70 o 
  -3   9   6       36.98       41.05      2.59 o 
  -2   9   6      123.31      108.86      4.16 o 
  -1   9   6      529.67      506.37     13.85 o 
   0   9   6      452.17      439.01     12.20 o 
   1   9   6     1873.69     1855.22     57.49 o 
   2   9   6      446.28      454.86     13.88 o 
   3   9   6      293.00      282.11     12.78 o 
   4   9   6      234.01      231.18     11.40 o 
   5   9   6        9.98       12.00      3.89 o 
   6   9   6       13.23       11.90      4.41 o 
   7   9   6      158.70      186.05     15.34 o 
  -9  10   6       31.91       56.12      7.91 o 
  -8  10   6      237.68      215.49     15.61 o 
  -7  10   6      286.29      257.35     16.57 o 
  -6  10   6       16.45       14.91      3.56 o 
  -5  10   6      129.22      129.45      7.80 o 
  -4  10   6      333.29      340.92     12.36 o 
  -3  10   6     1381.83     1363.49     35.14 o 
  -2  10   6      885.41      868.15     22.87 o 
  -1  10   6        3.16       -0.30      1.14 o 
   0  10   6      882.69      869.25     22.81 o 
   1  10   6      461.23      466.37     14.25 o 
   2  10   6        6.67        6.59      2.12 o 
   3  10   6      441.35      435.09     22.49 o 
   4  10   6       42.61       43.05      5.65 o 
   5  10   6       66.56      112.78     17.25 o 
   6  10   6      365.61      430.79     24.86 o 
   7  10   6      171.00      160.08     14.45 o 
  -8  11   6       49.18       47.63      8.57 o 
  -7  11   6      121.32      122.65     10.34 o 
  -6  11   6       20.52       18.18      4.42 o 
  -5  11   6       21.73       29.40      3.83 o 
  -4  11   6       22.12       17.68      3.81 o 
  -3  11   6       41.11       42.83      2.92 o 
  -2  11   6      265.74      262.14      8.05 o 
  -1  11   6     1135.60     1176.97     35.85 o 
   0  11   6      417.04      398.93     11.36 o 
   1  11   6      156.14      163.55      6.25 o 
   2  11   6     1824.59     2068.41    111.36 o 
   3  11   6       59.99       67.59      4.70 o 
   4  11   6       19.60       35.17      6.07 o 
   5  11   6      361.13      376.66     22.06 o 
   6  11   6       66.68       86.05     10.41 o 
  -8  12   6       87.69       78.78      8.95 o 
  -7  12   6        5.00        3.83      4.05 o 
  -6  12   6      614.16      614.64     31.77 o 
  -5  12   6       44.66       41.20      4.51 o 
  -4  12   6        7.13        6.79      2.49 o 
  -3  12   6      139.71      167.03      7.92 o 
  -2  12   6       21.72       20.40      2.78 o 
  -1  12   6        3.61        3.82      1.60 o 
   0  12   6      145.23      134.68      5.06 o 
   1  12   6      115.27      117.30      6.13 o 
   2  12   6       45.37       50.49      3.82 o 
   3  12   6      166.54      182.54     12.51 o 
   4  12   6      131.39      129.61     15.42 o 
   5  12   6        2.78        0.80      5.31 o 
   6  12   6        1.32        4.76      6.20 o 
  -8  13   6       89.28       87.68     10.09 o 
  -7  13   6       38.16       34.29      5.71 o 
  -6  13   6      123.46      121.86      8.28 o 
  -5  13   6      610.85      548.38     26.84 o 
  -4  13   6      559.03      544.07     21.90 o 
  -3  13   6       24.64       25.45      3.90 o 
  -2  13   6      202.02      200.39      7.34 o 
  -1  13   6      633.18      631.45     17.30 o 
   0  13   6      112.01      107.20      4.62 o 
   1  13   6      219.81      198.12      7.39 o 
   2  13   6       16.71       13.43      2.47 o 
   3  13   6      124.43      121.10      9.26 o 
   4  13   6       81.06       68.14      8.60 o 
   5  13   6       48.67       43.56      7.78 o 
  -7  14   6        1.31       -4.44      4.26 o 
  -6  14   6        8.47        8.43      4.42 o 
  -5  14   6        8.27       14.35      3.72 o 
  -4  14   6       30.73       35.82      5.47 o 
  -3  14   6       21.31       16.05      2.72 o 
  -2  14   6      131.49      128.35      9.89 o 
  -1  14   6       52.71       58.97      3.90 o 
   0  14   6       12.40       12.85      2.16 o 
   1  14   6        0.26       -0.99      1.84 o 
   2  14   6      153.37      172.14      9.44 o 
   3  14   6      549.51      530.47     36.37 o 
   4  14   6       83.26      101.11     10.46 o 
   5  14   6       14.29       15.07      7.04 o 
  -6  15   6      148.71      160.58     12.51 o 
  -5  15   6       43.62       44.68      5.34 o 
  -4  15   6        0.00        0.52      2.45 o 
  -3  15   6        1.64       -0.56      2.15 o 
  -2  15   6        3.65        5.60      2.39 o 
  -1  15   6        8.61        7.49      3.17 o 
   0  15   6       49.65       53.33      4.38 o 
   1  15   6       69.12       70.69      5.00 o 
   2  15   6       55.42       43.92      5.20 o 
   3  15   6      199.96      165.76     13.14 o 
   4  15   6      289.54      286.94     25.71 o 
  -6  16   6      214.10      233.85     15.63 o 
  -5  16   6      167.03      127.84      8.61 o 
  -4  16   6       33.17       27.16      4.26 o 
  -3  16   6        3.23        0.57      2.49 o 
  -2  16   6       19.29       16.58      3.04 o 
  -1  16   6        6.75        3.59      2.38 o 
   0  16   6      108.16      117.66      6.62 o 
   1  16   6      230.25      232.26      9.87 o 
   2  16   6       33.17       39.42      5.06 o 
   3  16   6      150.07      140.90      9.13 o 
   4  16   6      112.70       92.16     13.33 o 
  -5  17   6      109.25      114.04     12.25 o 
  -4  17   6       67.85       66.89      6.43 o 
  -3  17   6       10.37        8.22      2.99 o 
  -2  17   6        3.46        0.20      2.43 o 
  -1  17   6       97.56       89.74      5.88 o 
   0  17   6       36.44       43.43      4.25 o 
   1  17   6        1.79        6.85      3.50 o 
   2  17   6      101.74       85.83      6.22 o 
   3  17   6       59.28       53.88      6.45 o 
  -4  18   6       65.59       66.15      6.32 o 
  -3  18   6       24.26       23.82      4.51 o 
  -2  18   6      113.34      122.49      7.09 o 
  -1  18   6        7.00        6.84      2.78 o 
   0  18   6       37.73       33.85      4.09 o 
   1  18   6        7.21       13.03      3.98 o 
   2  18   6      437.87      477.81     17.69 o 
  -2  19   6        6.21       17.53      3.72 o 
  -1  19   6        9.32        6.99      3.09 o 
   0  19   6       11.93       11.27      3.91 o 
 -10   1   7       41.54       52.65      8.08 o 
  -9   1   7       51.87       60.71     14.85 o 
  -8   1   7       35.45       27.15      5.52 o 
  -7   1   7       47.94       61.33      7.27 o 
  -6   1   7      338.56      322.42     12.31 o 
  -5   1   7      732.21      732.45     40.51 o 
  -4   1   7      259.97      258.79     18.53 o 
  -3   1   7      536.41      474.05     15.99 o 
  -2   1   7      774.98      726.44     23.41 o 
  -1   1   7        1.96        5.82      1.25 o 
   0   1   7      491.50      521.87     14.05 o 
   1   1   7        0.70        2.28      1.06 o 
   2   1   7      119.33      110.26      7.32 o 
   3   1   7       13.40       12.07      2.85 o 
   4   1   7       27.96       31.24      5.37 o 
   5   1   7        0.08        4.31      4.71 o 
   6   1   7       13.89       13.37      9.90 o 
   7   1   7       89.46      105.94     11.27 o 
 -10   2   7      137.36      112.81     10.90 o 
  -9   2   7      184.43      172.73     15.42 o 
  -8   2   7      675.87      659.31     48.36 o 
  -7   2   7     1094.96     1143.63    131.19 o 
  -6   2   7       10.34       13.51      2.96 o 
  -5   2   7      293.64      288.36     11.03 o 
  -4   2   7     1739.35     1734.82     60.79 o 
  -3   2   7     1611.18     1546.74     47.92 o 
  -2   2   7        5.51        5.56      1.68 o 
  -1   2   7      346.86      331.77     11.28 o 
   0   2   7      599.17      522.14     14.06 o 
   1   2   7      224.00      211.12      6.39 o 
   2   2   7        0.51        0.84      1.81 o 
   3   2   7      479.65      462.47     19.05 o 
   4   2   7       50.07       53.75      5.15 o 
   5   2   7       12.39       12.91      5.25 o 
   6   2   7        0.01        0.19      5.12 o 
   7   2   7       60.01       55.82     16.76 o 
 -10   3   7      119.37      138.13     11.96 o 
  -9   3   7      263.45      249.00     35.23 o 
  -8   3   7        7.67        5.11      4.55 o 
  -7   3   7       14.44       21.91      4.98 o 
  -6   3   7      253.54      240.27     11.59 o 
  -5   3   7      892.00      963.25     35.84 o 
  -4   3   7      296.81      273.25     10.42 o 
  -3   3   7      220.55      189.74      9.45 o 
  -2   3   7      836.56      824.16     26.36 o 
  -1   3   7      186.32      190.44      6.46 o 
   0   3   7      148.18      142.68      4.70 o 
   1   3   7        0.42       -0.82      1.02 o 
   2   3   7        4.26        1.39      1.53 o 
   3   3   7        0.69        2.07      2.52 o 
   4   3   7      110.88      101.68      8.26 o 
   5   3   7        5.00        3.54      9.90 o 
   6   3   7       67.88       59.94     12.38 o 
   7   3   7       91.75       97.06     11.27 o 
  -9   4   7        4.53        5.38      5.25 o 
  -8   4   7      123.89      115.76     13.90 o 
  -7   4   7        1.26        0.93      5.71 o 
  -6   4   7        0.32        1.96      2.64 o 
  -5   4   7      530.19      479.80     16.80 o 
  -4   4   7      211.93      189.47      9.84 o 
  -3   4   7      214.60      210.37      8.41 o 
  -2   4   7      861.77      815.93     23.33 o 
  -1   4   7      203.58      194.93      6.60 o 
   0   4   7        5.68        5.45      1.25 o 
   1   4   7      263.46      266.67      8.50 o 
   2   4   7      296.93      326.90     11.60 o 
   3   4   7       12.99       10.04      2.97 o 
   4   4   7      355.69      350.65     15.57 o 
   5   4   7      149.75      140.20      8.75 o 
   6   4   7       78.33       71.73     11.23 o 
   7   4   7       72.44       70.41      9.92 o 
  -9   5   7      289.69      310.81     18.18 o 
  -8   5   7      211.03      250.96     21.71 o 
  -7   5   7       32.64       26.98      5.37 o 
  -6   5   7      459.24      461.83     18.69 o 
  -5   5   7       31.86       29.86      3.46 o 
  -4   5   7      623.46      621.90     20.74 o 
  -3   5   7       67.58       64.00      4.68 o 
  -2   5   7      125.84      109.07      7.52 o 
  -1   5   7       41.12       40.23      3.97 o 
   0   5   7       28.89       39.79      2.42 o 
   1   5   7      715.29      727.08     19.25 o 
   2   5   7      917.68      922.10     29.82 o 
   3   5   7      292.74      325.14     20.75 o 
   4   5   7       43.56       48.02      5.13 o 
   5   5   7       74.16       78.90      6.80 o 
   6   5   7       23.35       22.93      4.61 o 
   7   5   7       26.54       28.41      7.50 o 
  -9   6   7      306.94      308.85     25.13 o 
  -8   6   7      160.25      159.03     12.00 o 
  -7   6   7      364.84      350.09     18.98 o 
  -6   6   7       15.19       14.49      3.56 o 
  -5   6   7      529.73      539.26     18.46 o 
  -4   6   7      190.91      182.86      8.08 o 
  -3   6   7      259.37      231.41     14.04 o 
  -2   6   7        2.98        4.26      1.68 o 
  -1   6   7      607.43      617.76     18.14 o 
   0   6   7      305.90      260.46      8.82 o 
   1   6   7      216.20      213.24      6.69 o 
   2   6   7        2.08        1.74      1.82 o 
   3   6   7        7.69       11.88      6.39 o 
   4   6   7        9.51       11.41      3.40 o 
   5   6   7       13.30       15.11      4.91 o 
   6   6   7      127.75      121.56      8.70 o 
   7   6   7        0.46        3.60      3.92 o 
  -9   7   7      481.07      558.27     28.40 o 
  -8   7   7      218.54      242.14     30.28 o 
  -7   7   7        7.59        6.79      4.39 o 
  -6   7   7      713.87      711.97     27.48 o 
  -5   7   7      542.58      522.50     18.03 o 
  -4   7   7      403.45      389.42     14.51 o 
  -3   7   7      144.73      124.93      6.17 o 
  -2   7   7     2525.37     2480.59     68.42 o 
  -1   7   7     1534.56     1493.03     38.30 o 
   0   7   7      548.11      571.66     16.38 o 
   1   7   7       85.75       86.45      5.99 o 
   2   7   7        8.39       11.36      2.23 o 
   3   7   7      104.41      100.03     11.10 o 
   4   7   7      543.87      528.24     22.07 o 
   5   7   7      289.81      288.31     14.02 o 
   6   7   7       60.68       63.94      6.57 o 
  -9   8   7      249.99      225.05     15.29 o 
  -8   8   7      187.97      164.91     13.14 o 
  -7   8   7       47.63       45.13      6.67 o 
  -6   8   7        0.95        5.55      3.28 o 
  -5   8   7       74.38       75.61      7.95 o 
  -4   8   7       49.88       44.63      5.66 o 
  -3   8   7      147.76      147.28      5.89 o 
  -2   8   7       36.89       35.04      2.93 o 
  -1   8   7       79.94       72.55      3.85 o 
   0   8   7      525.88      539.55     18.67 o 
   1   8   7      314.80      311.00      9.17 o 
   2   8   7      108.78      106.30      5.45 o 
   3   8   7      183.21      184.66     13.55 o 
   4   8   7        3.11        1.26      3.09 o 
   5   8   7       80.88       83.70      9.23 o 
   6   8   7       91.07       98.18      8.00 o 
  -8   9   7       22.33       16.70      8.95 o 
  -7   9   7       56.54       58.18     11.04 o 
  -6   9   7      107.02      105.33      9.11 o 
  -5   9   7       57.65       57.65      6.52 o 
  -4   9   7      367.43      351.94     12.94 o 
  -3   9   7      983.15      992.63     28.56 o 
  -2   9   7       40.63       47.41      3.18 o 
  -1   9   7      705.65      691.60     18.62 o 
   0   9   7     1008.47     1120.02     46.39 o 
   1   9   7      138.30      127.75      5.34 o 
   2   9   7       15.86       14.45      2.57 o 
   3   9   7      958.17     1009.34     38.89 o 
   4   9   7      344.06      394.80     17.40 o 
   5   9   7      112.58      137.26     16.47 o 
   6   9   7       50.22       41.82     11.47 o 
  -8  10   7      207.77      229.94     19.42 o 
  -7  10   7      663.19      838.57     55.22 o 
  -6  10   7      311.51      323.14     17.89 o 
  -5  10   7      127.72      130.85     12.19 o 
  -4  10   7      654.93      666.00     19.91 o 
  -3  10   7      653.22      639.92     19.13 o 
  -2  10   7       33.29       36.06      2.95 o 
  -1  10   7      108.47      121.82      4.76 o 
   0  10   7        3.30        3.89      1.70 o 
   1  10   7       51.34       64.21      3.91 o 
   2  10   7       88.80       95.15      5.46 o 
   3  10   7      122.24      128.35      8.21 o 
   4  10   7       13.85       21.24      4.41 o 
   5  10   7       87.99      117.51      8.60 o 
   6  10   7        5.90        4.11      6.67 o 
  -8  11   7       61.59       68.51      8.69 o 
  -7  11   7      291.16      305.77     18.10 o 
  -6  11   7      143.74      140.70     11.00 o 
  -5  11   7        8.81        5.42      3.23 o 
  -4  11   7       21.08       21.44      4.55 o 
  -3  11   7        9.12        8.92      2.21 o 
  -2  11   7      452.67      479.25     14.76 o 
  -1  11   7      313.31      308.46      9.32 o 
   0  11   7      228.33      217.47      7.17 o 
   1  11   7      217.53      209.05      9.45 o 
   2  11   7      136.02      134.28      6.75 o 
   3  11   7       79.26       78.11      7.26 o 
   4  11   7       13.33       15.69      4.33 o 
   5  11   7       33.66       41.91      8.13 o 
  -7  12   7      192.00      172.92     13.06 o 
  -6  12   7       62.35       57.02      7.10 o 
  -5  12   7        5.72        5.95      3.47 o 
  -4  12   7      278.52      269.59     12.30 o 
  -3  12   7      631.65      676.48     22.88 o 
  -2  12   7     1450.88     1375.37     39.08 o 
  -1  12   7       80.52       96.43      4.41 o 
   0  12   7       13.55       20.90      2.58 o 
   1  12   7      699.48      777.50     25.53 o 
   2  12   7     1161.04     1167.34     37.97 o 
   3  12   7      137.74      138.03      9.65 o 
   4  12   7       79.12       73.87     16.95 o 
   5  12   7      380.89      368.12     28.94 o 
  -7  13   7       85.67       87.73      9.52 o 
  -6  13   7        9.74        3.44      4.28 o 
  -5  13   7       48.62       57.00      6.77 o 
  -4  13   7       43.70       44.00      4.92 o 
  -3  13   7      261.68      246.97     10.07 o 
  -2  13   7       43.09       46.24      4.17 o 
  -1  13   7       17.46       16.31      2.64 o 
   0  13   7        0.76        0.03      1.89 o 
   1  13   7        3.75        7.77      2.38 o 
   2  13   7      159.38      146.26      8.34 o 
   3  13   7        5.55        3.51      5.40 o 
   4  13   7       88.94      100.93     10.98 o 
  -6  14   7       89.32      116.41     15.42 o 
  -5  14   7       15.10       38.53     12.76 o 
  -4  14   7       13.91       15.66      3.69 o 
  -3  14   7      167.14      185.11      9.75 o 
  -2  14   7      533.22      591.74     20.36 o 
  -1  14   7      253.35      291.27     11.36 o 
   0  14   7       56.62       57.00      3.85 o 
   1  14   7      147.98      164.57      7.10 o 
   2  14   7      374.40      412.05     31.23 o 
   3  14   7      365.39      414.15     42.27 o 
   4  14   7       42.78       48.02      8.42 o 
  -6  15   7       67.58       69.08      8.40 o 
  -5  15   7     1039.21     1260.93     61.12 o 
  -4  15   7      158.27      147.10     16.99 o 
  -3  15   7        0.25        0.37      2.70 o 
  -2  15   7      278.98      280.78     13.49 o 
  -1  15   7      262.89      295.90     11.75 o 
   0  15   7       91.51      101.86      5.57 o 
   1  15   7        0.18       -2.48      2.49 o 
   2  15   7        0.31        1.52      6.47 o 
   3  15   7      422.09      353.40     31.61 o 
  -5  16   7       20.10       16.40      6.47 o 
  -4  16   7        1.89       -1.52      2.74 o 
  -3  16   7       32.02       26.65      4.40 o 
  -2  16   7        0.10        2.01      2.85 o 
  -1  16   7        1.20        0.59      2.62 o 
   0  16   7        0.07       -3.82      2.55 o 
   1  16   7        4.24        2.00      2.87 o 
   2  16   7      213.49      242.65     23.04 o 
  -4  17   7      426.89      510.06     21.66 o 
  -3  17   7      162.18      150.20     16.73 o 
  -2  17   7       31.55       33.52      4.76 o 
  -1  17   7      241.60      247.57     15.61 o 
   0  17   7      255.46      298.40     18.20 o 
   1  17   7      200.89      242.07     10.71 o 
  -9   0   8        9.66        9.14      8.00 o 
  -8   0   8      118.84      129.10     15.61 o 
  -7   0   8        2.23       -2.67      5.71 o 
  -6   0   8      134.34      127.43     20.56 o 
  -5   0   8       30.36       34.35      8.00 o 
  -4   0   8      129.73      123.76     24.56 o 
  -3   0   8     1028.86     1000.60     45.23 o 
  -2   0   8      107.21      105.34      7.80 o 
  -1   0   8        2.00       -1.81      4.19 o 
   0   0   8      195.77      218.18     11.66 o 
   1   0   8       74.92       72.34      9.60 o 
   2   0   8      717.75      667.60     32.04 o 
   3   0   8     1245.10     1282.89     59.08 o 
   4   0   8      117.23      149.20     10.84 o 
   5   0   8      205.59      249.82     22.85 o 
   6   0   8      548.55      616.17     46.46 o 
  -9   1   8        0.64        3.62      5.12 o 
  -8   1   8      707.39      743.57     35.68 o 
  -7   1   8     1712.03     1618.49    101.68 o 
  -6   1   8      599.90      620.51     26.32 o 
  -5   1   8      517.82      536.65     35.51 o 
  -4   1   8        0.18       -0.41      2.06 o 
  -3   1   8      804.16      724.34     23.70 o 
  -2   1   8       20.93       16.30      2.47 o 
  -1   1   8        0.08       -1.87      1.36 o 
   0   1   8      328.97      283.61     10.19 o 
   1   1   8       16.80       16.29      1.90 o 
   2   1   8      124.70      128.79      6.42 o 
   3   1   8      264.99      254.38     11.10 o 
   4   1   8       51.67       52.14      6.27 o 
   5   1   8       10.06       14.05      4.43 o 
   6   1   8       55.80       43.96      8.35 o 
  -9   2   8      152.87      137.01     12.57 o 
  -8   2   8       14.71       15.12      5.25 o 
  -7   2   8       71.50       60.63      7.40 o 
  -6   2   8      272.62      270.30     10.98 o 
  -5   2   8       84.04       80.58      6.38 o 
  -4   2   8      323.58      319.79     11.94 o 
  -3   2   8      769.39      746.76     24.41 o 
  -2   2   8      607.35      567.56     21.82 o 
  -1   2   8      300.14      260.34      9.65 o 
   0   2   8       44.44       39.30      3.01 o 
   1   2   8        2.34        2.51      1.48 o 
   2   2   8      595.80      579.46     19.90 o 
   3   2   8      275.59      295.76     14.09 o 
   4   2   8      106.87       83.20      7.94 o 
   5   2   8      105.23       89.47      7.36 o 
   6   2   8      131.75      119.43     11.71 o 
  -9   3   8       70.91       95.15     10.66 o 
  -8   3   8       22.45       21.52      5.65 o 
  -7   3   8       33.95       29.88      5.78 o 
  -6   3   8      305.15      320.49     12.53 o 
  -5   3   8       37.94       40.89      3.98 o 
  -4   3   8      601.11      590.57     19.89 o 
  -3   3   8      256.38      237.49      9.42 o 
  -2   3   8      101.39      111.41      5.71 o 
  -1   3   8       58.41       65.66      4.16 o 
   0   3   8       24.01       28.17      2.67 o 
   1   3   8      310.55      339.43      9.78 o 
   2   3   8       85.18       86.40      6.94 o 
   3   3   8        1.34       -0.33      2.38 o 
   4   3   8      537.26      515.17     21.74 o 
   5   3   8      281.63      301.31     14.62 o 
   6   3   8      107.26      111.02      8.46 o 
  -9   4   8      545.49      559.91     28.54 o 
  -8   4   8      495.60      559.61     52.36 o 
  -7   4   8       18.72       19.34      4.98 o 
  -6   4   8      537.75      594.55     20.59 o 
  -5   4   8     1450.28     1458.62     63.27 o 
  -4   4   8      194.95      185.66      8.17 o 
  -3   4   8       88.80       93.50      5.41 o 
  -2   4   8     1736.44     1691.53     52.44 o 
  -1   4   8     1045.73     1017.61     32.25 o 
   0   4   8        0.50        2.10      1.37 o 
   1   4   8        1.34        1.27      1.52 o 
   2   4   8        0.43        0.26      2.08 o 
   3   4   8      365.19      334.75     14.86 o 
   4   4   8      343.02      331.82     15.35 o 
   5   4   8       12.28       13.39      4.52 o 
   6   4   8       41.39       49.02      6.25 o 
  -9   5   8      451.82      524.48     41.51 o 
  -8   5   8        8.65        9.54      5.52 o 
  -7   5   8       15.31       16.63      4.82 o 
  -6   5   8      113.97      118.62     11.71 o 
  -5   5   8        2.74        4.68      3.19 o 
  -4   5   8      217.70      207.00      8.60 o 
  -3   5   8        0.42       -2.11      1.85 o 
  -2   5   8       27.67       28.79      3.07 o 
  -1   5   8      152.49      148.12      6.44 o 
   0   5   8      300.79      315.22     10.10 o 
   1   5   8     1165.59     1187.70     33.57 o 
   2   5   8       51.37       58.12      5.06 o 
   3   5   8      249.37      242.76     11.77 o 
   4   5   8     1852.43     1909.28     80.93 o 
   5   5   8      345.18      373.52     17.16 o 
   6   5   8       17.83       19.45      4.91 o 
  -9   6   8      238.60      213.45     14.90 o 
  -8   6   8      226.56      223.53     14.74 o 
  -7   6   8        9.09        7.80      3.90 o 
  -6   6   8        6.72        4.96      2.90 o 
  -5   6   8        0.06        0.93      3.25 o 
  -4   6   8       92.97       80.76      6.87 o 
  -3   6   8      175.27      155.87      9.18 o 
  -2   6   8       12.91       10.41      3.13 o 
  -1   6   8      287.57      279.56     10.61 o 
   0   6   8      235.00      232.44      7.95 o 
   1   6   8      226.44      225.59      7.78 o 
   2   6   8      127.91      120.85      8.06 o 
   3   6   8       12.33       13.27      3.81 o 
   4   6   8      157.82      143.43      8.97 o 
   5   6   8        3.11       -0.55      3.78 o 
   6   6   8        6.85       -1.70      4.14 o 
  -8   7   8      274.07      290.04     17.45 o 
  -7   7   8      221.02      254.89     15.07 o 
  -6   7   8      332.86      324.69     22.76 o 
  -5   7   8      226.55      225.54      9.45 o 
  -4   7   8     1097.29     1058.18     34.16 o 
  -3   7   8      132.72      111.14     10.43 o 
  -2   7   8      328.81      323.53     11.89 o 
  -1   7   8     1394.75     1388.37     43.45 o 
   0   7   8      706.53      748.90     21.95 o 
   1   7   8       48.13       51.34      3.88 o 
   2   7   8      396.97      420.01     15.27 o 
   3   7   8      485.48      500.35     35.00 o 
   4   7   8       47.22       60.00      6.12 o 
   5   7   8        2.01        4.23      4.41 o 
  -8   8   8       90.78      110.64     13.14 o 
  -7   8   8       49.09       50.65      7.13 o 
  -6   8   8        4.00        1.23      2.94 o 
  -5   8   8       14.86       16.74      3.21 o 
  -4   8   8        4.87        3.40      2.35 o 
  -3   8   8      262.52      255.20     10.02 o 
  -2   8   8      278.82      258.80     10.08 o 
  -1   8   8      229.49      216.26      7.92 o 
   0   8   8       23.66       27.28      2.71 o 
   1   8   8        0.22       -1.31      1.63 o 
   2   8   8       44.56       37.24      3.98 o 
   3   8   8      195.92      195.53     10.42 o 
   4   8   8      284.09      276.90     13.71 o 
   5   8   8        4.24        4.76      4.21 o 
  -8   9   8      408.92      410.10     22.60 o 
  -7   9   8      138.71      140.39     21.71 o 
  -6   9   8      154.05      163.09     11.93 o 
  -5   9   8        2.64       -0.65      2.22 o 
  -4   9   8      501.47      496.60     17.50 o 
  -3   9   8      558.61      534.43     18.41 o 
  -2   9   8      526.41      553.15     18.83 o 
  -1   9   8      305.75      292.68      9.80 o 
   0   9   8       15.59       21.04      3.82 o 
   1   9   8       73.89       73.18      4.20 o 
   2   9   8      125.92      115.47      7.82 o 
   3   9   8        7.54       15.16      4.34 o 
   4   9   8       97.02       89.60      7.52 o 
   5   9   8       77.93       68.98      7.17 o 
  -7  10   8      246.99      276.21     51.41 o 
  -6  10   8      113.40      127.00     10.41 o 
  -5  10   8        2.72        3.90      3.38 o 
  -4  10   8       53.55       53.61      4.68 o 
  -3  10   8      574.07      564.78     19.40 o 
  -2  10   8     1123.79     1132.99     36.02 o 
  -1  10   8      141.03      162.81      7.22 o 
   0  10   8       77.01       80.34      6.02 o 
   1  10   8      193.27      215.66      8.87 o 
   2  10   8      229.17      286.05     13.65 o 
   3  10   8      230.79      235.15     14.14 o 
   4  10   8       34.94       36.87      5.37 o 
   5  10   8      137.87      156.53     10.56 o 
  -7  11   8        5.65        7.01      4.82 o 
  -6  11   8      115.41      122.02     10.34 o 
  -5  11   8      197.93      190.83     12.58 o 
  -4  11   8        1.86        2.04      2.78 o 
  -3  11   8        1.24        2.01      2.34 o 
  -2  11   8        7.06        5.39      2.52 o 
  -1  11   8       65.10       77.66      4.54 o 
   0  11   8       10.05       10.60      2.53 o 
   1  11   8        0.40       -3.04      2.39 o 
   2  11   8      111.32      125.21      8.51 o 
   3  11   8      216.12      227.34     11.90 o 
   4  11   8        0.01       -3.79      4.01 o 
  -7  12   8        6.60       15.73      6.28 o 
  -6  12   8      170.27      182.50     14.09 o 
  -5  12   8      195.27      183.94     12.96 o 
  -4  12   8        3.36        1.97      2.67 o 
  -3  12   8      121.98      121.37      8.07 o 
  -2  12   8      336.08      331.14     12.65 o 
  -1  12   8        6.37        4.49      2.27 o 
   0  12   8      213.15      208.51      8.02 o 
   1  12   8      497.39      493.04     17.49 o 
   2  12   8       27.16       35.09      5.31 o 
   3  12   8       31.90       28.22      5.61 o 
   4  12   8        0.81       -8.70      6.12 o 
  -6  13   8       31.70       36.90      6.22 o 
  -5  13   8       78.91       70.34      7.86 o 
  -4  13   8        2.37        3.05      3.47 o 
  -3  13   8       16.15       23.31      4.02 o 
  -2  13   8        0.18       -0.83      2.39 o 
  -1  13   8       13.72       16.83      2.98 o 
   0  13   8       63.38       74.86      6.69 o 
   1  13   8      203.50      185.07      8.48 o 
   2  13   8        0.02       -0.18      4.66 o 
   3  13   8       69.57       84.81     10.16 o 
  -5  14   8        6.54       14.09      4.76 o 
  -4  14   8      182.31      211.27     19.04 o 
  -3  14   8      271.01      257.92     12.50 o 
  -2  14   8      121.68      107.43      8.85 o 
  -1  14   8      149.29      157.59     14.24 o 
   0  14   8      332.40      327.59     11.43 o 
   1  14   8      118.25      122.91      7.26 o 
   2  14   8       41.05       54.46     10.66 o 
  -4  15   8      323.92      388.77     20.98 o 
  -3  15   8      128.84      126.00     10.34 o 
  -2  15   8       45.23       44.95      4.79 o 
  -1  15   8      695.36      797.41     26.97 o 
   0  15   8      205.93      251.94     10.82 o 
   1  15   8       28.31       32.50      5.77 o 
  -3  16   8       79.01       80.99      8.50 o 
  -2  16   8       73.48       61.98      6.31 o 
  -1  16   8       24.27       27.09      4.35 o 
   0  16   8      131.32      140.69     14.04 o 
  -8   1   9      168.08      169.51     12.92 o 
  -7   1   9      149.45      178.97      9.25 o 
  -6   1   9      271.84      251.77     14.91 o 
  -5   1   9        0.48        2.11      2.52 o 
  -4   1   9        1.32        1.64      2.09 o 
  -3   1   9        0.38       -2.16      2.03 o 
  -2   1   9        7.56        5.21      2.22 o 
  -1   1   9       25.68       30.94      3.05 o 
   0   1   9      392.99      375.26     13.20 o 
   1   1   9      391.54      369.34     19.38 o 
   2   1   9        4.10        5.68      3.09 o 
   3   1   9       48.84       44.30      4.55 o 
   4   1   9      786.18      750.54     26.12 o 
   5   1   9      112.12      119.22      9.18 o 
  -8   2   9       32.71       32.18      6.83 o 
  -7   2   9       31.71       36.61      6.18 o 
  -6   2   9      270.83      259.03     13.82 o 
  -5   2   9      111.61       99.45      9.64 o 
  -4   2   9      702.83      674.91     22.75 o 
  -3   2   9      218.83      209.69     10.99 o 
  -2   2   9      189.99      183.13      7.88 o 
  -1   2   9      293.24      310.93     15.50 o 
   0   2   9       76.92       64.29      6.54 o 
   1   2   9      464.70      471.75     25.13 o 
   2   2   9     1064.28     1114.28     72.74 o 
   3   2   9      452.36      440.95     18.75 o 
   4   2   9       61.19       57.95      5.32 o 
   5   2   9      899.91      887.23     30.54 o 
  -8   3   9       69.25       69.89      8.87 o 
  -7   3   9        3.77        7.17      3.44 o 
  -6   3   9       42.29       42.42      6.71 o 
  -5   3   9       31.68       53.38      5.83 o 
  -4   3   9      294.21      282.67     11.18 o 
  -3   3   9        0.28        2.09      2.22 o 
  -2   3   9      347.48      356.97     13.34 o 
  -1   3   9      198.94      200.94      8.14 o 
   0   3   9       19.08       26.07      2.87 o 
   1   3   9       29.79       39.72      6.47 o 
   2   3   9        0.53       -1.90      2.93 o 
   3   3   9      177.83      195.82     10.25 o 
   4   3   9      525.93      524.81     19.15 o 
   5   3   9        0.16        4.63      4.29 o 
  -8   4   9       41.31       42.97      7.21 o 
  -7   4   9        3.11        5.02      3.07 o 
  -6   4   9       66.97       60.12      5.09 o 
  -5   4   9       21.42       24.10      3.60 o 
  -4   4   9       41.14       49.00      4.37 o 
  -3   4   9      606.95      597.27     20.31 o 
  -2   4   9      242.82      229.77      9.17 o 
  -1   4   9       44.81       36.59      4.12 o 
   0   4   9       21.60       28.49      3.02 o 
   1   4   9       26.52       38.28      5.52 o 
   2   4   9       18.28       18.95      4.44 o 
   3   4   9       61.64       54.87      5.69 o 
   4   4   9        8.81        6.51      3.60 o 
   5   4   9       52.61       45.98      6.04 o 
  -8   5   9       10.64        8.55      5.25 o 
  -7   5   9       65.60       66.25      6.34 o 
  -6   5   9       40.98       43.35      4.59 o 
  -5   5   9        0.80       -1.71      2.35 o 
  -4   5   9      258.11      236.54      9.84 o 
  -3   5   9      468.33      471.00     27.08 o 
  -2   5   9      311.00      297.13     11.22 o 
  -1   5   9        1.81        1.71      2.07 o 
   0   5   9      554.40      547.78     18.48 o 
   1   5   9      196.81      204.29     12.52 o 
   2   5   9        2.06       -0.99      3.17 o 
   3   5   9       11.36        6.81      3.62 o 
   4   5   9      297.50      299.15     14.72 o 
   5   5   9       91.52       93.60      8.14 o 
  -8   6   9       52.45       59.22      8.18 o 
  -7   6   9       21.84       19.96      5.42 o 
  -6   6   9        2.42       -1.73      2.47 o 
  -5   6   9       69.34       73.22      5.45 o 
  -4   6   9       54.62       58.90      4.64 o 
  -3   6   9       35.06       35.23      3.67 o 
  -2   6   9        0.07        0.88      2.22 o 
  -1   6   9        8.42        4.40      2.20 o 
   0   6   9       43.07       44.32      3.81 o 
   1   6   9      151.37      129.04      9.69 o 
   2   6   9      699.72      717.98     28.43 o 
   3   6   9      166.59      157.01     12.23 o 
   4   6   9       12.77       17.72      5.00 o 
   5   6   9      348.94      364.42     17.42 o 
  -7   7   9        0.25        2.12      3.09 o 
  -6   7   9       11.76       15.25      3.60 o 
  -5   7   9       23.73       15.04      3.18 o 
  -4   7   9       31.77       29.50      3.68 o 
  -3   7   9       39.98       36.79      3.79 o 
  -2   7   9        5.79        5.12      2.26 o 
  -1   7   9      438.61      447.21     15.69 o 
   0   7   9      402.42      407.84     14.50 o 
   1   7   9      115.04       93.20     15.23 o 
   2   7   9       20.97       11.80      3.79 o 
   3   7   9      550.11      565.13     28.53 o 
   4   7   9      671.10      639.12     32.16 o 
  -7   8   9       20.10       15.47      4.71 o 
  -6   8   9        3.56        1.69      3.45 o 
  -5   8   9      283.08      291.07     17.42 o 
  -4   8   9      301.92      312.31     12.21 o 
  -3   8   9       27.67       28.85      3.50 o 
  -2   8   9       31.57       36.87      3.86 o 
  -1   8   9       36.96       38.69      3.75 o 
   0   8   9      133.45      146.04      7.08 o 
   1   8   9      121.08      126.12     10.85 o 
   2   8   9       13.57       17.74      4.28 o 
   3   8   9       39.67       48.90      6.95 o 
   4   8   9      116.73      135.82     14.85 o 
  -7   9   9       14.40       13.26      4.39 o 
  -6   9   9        2.07        6.47      3.66 o 
  -5   9   9      129.68      141.47      8.06 o 
  -4   9   9       55.99       46.33      4.60 o 
  -3   9   9        0.98        1.65      2.47 o 
  -2   9   9      110.65      109.42      6.30 o 
  -1   9   9       17.92       17.66      3.26 o 
   0   9   9      206.04      206.78     15.67 o 
   1   9   9       63.71       57.52      6.99 o 
   2   9   9        9.14        8.41      3.66 o 
   3   9   9        0.75       -1.76      3.70 o 
   4   9   9        2.12       -0.90      4.72 o 
  -6  10   9        1.35        1.62      3.20 o 
  -5  10   9       42.04       44.38      5.25 o 
  -4  10   9      101.27      102.30      6.62 o 
  -3  10   9        3.45        2.41      2.43 o 
  -2  10   9      509.07      511.43     17.98 o 
  -1  10   9     1280.95     1305.13     41.53 o 
   0  10   9      634.13      652.24     22.07 o 
   1  10   9       44.69       38.87      7.24 o 
   2  10   9      386.61      393.86     31.84 o 
   3  10   9      130.00      145.70     11.44 o 
  -6  11   9       59.91       56.82      7.31 o 
  -5  11   9        6.59       10.74      4.01 o 
  -4  11   9       16.82       27.33      4.60 o 
  -3  11   9      252.74      258.26     10.78 o 
  -2  11   9      312.56      330.68     12.69 o 
  -1  11   9      126.90      134.94      8.85 o 
   0  11   9       18.91       20.74      3.67 o 
   1  11   9       50.79       41.43      6.73 o 
   2  11   9        0.02       -0.04      3.80 o 
   3  11   9      123.36      153.13     13.33 o 
  -5  12   9        4.72        2.21      3.63 o 
  -4  12   9      350.12      391.10     17.26 o 
  -3  12   9      203.24      249.27     12.13 o 
  -2  12   9      485.77      487.96     17.49 o 
  -1  12   9        4.86        8.35      3.16 o 
   0  12   9       58.30       58.60      5.01 o 
   1  12   9      144.68      135.13     10.76 o 
   2  12   9      315.11      301.84     24.81 o 
  -4  13   9        6.38        9.33      3.58 o 
  -3  13   9      267.97      291.03     13.80 o 
  -2  13   9      440.38      473.17     19.99 o 
  -1  13   9      208.88      237.23     15.94 o 
   0  13   9       47.95       55.53      5.94 o 
   1  13   9      401.40      423.13     22.75 o 
  -3  14   9       13.02       12.39      3.91 o 
  -2  14   9        4.84        6.39      3.51 o 
  -1  14   9        0.15       -0.48      3.84 o 
   0  14   9        7.53        8.69      5.33 o 
  -7   0  10        8.44        5.36      6.47 o 
  -6   0  10      716.58      697.98     34.31 o 
  -5   0  10       11.83       14.44      4.72 o 
  -4   0  10       68.83       45.62      7.43 o 
  -3   0  10      768.54      798.66     58.46 o 
  -2   0  10      152.39      154.60     10.95 o 
  -1   0  10        1.71        1.16      3.74 o 
   0   0  10      226.86      248.68     20.95 o 
   1   0  10      126.72      116.91     13.71 o 
   2   0  10       28.09       33.51      7.62 o 
   3   0  10        1.87        3.43      5.33 o 
   4   0  10      115.51      115.39     14.09 o 
  -7   1  10      536.55      568.96     26.93 o 
  -6   1  10      610.87      645.81     22.56 o 
  -5   1  10       62.35       62.66      5.33 o 
  -4   1  10      144.85      139.78      8.57 o 
  -3   1  10       74.64       68.95      5.16 o 
  -2   1  10     1413.39     1402.06     44.33 o 
  -1   1  10     1569.97     1596.77     54.42 o 
   0   1  10      195.84      198.76     14.85 o 
   1   1  10      202.99      182.74     12.52 o 
   2   1  10      959.78     1007.13     47.26 o 
   3   1  10      241.03      272.58     16.02 o 
   4   1  10       99.39      111.78      9.68 o 
  -7   2  10      290.16      292.00     12.48 o 
  -6   2  10      116.19      113.02      7.37 o 
  -5   2  10       17.40        9.84      3.19 o 
  -4   2  10       70.07       69.23      6.10 o 
  -3   2  10        6.62        4.16      2.81 o 
  -2   2  10      139.12      142.48     12.20 o 
  -1   2  10      193.69      187.23     12.64 o 
   0   2  10      242.85      211.64     13.46 o 
   1   2  10       56.58       57.70      7.00 o 
   2   2  10      133.42      106.56      9.56 o 
   3   2  10      138.53      112.99     10.09 o 
   4   2  10       34.03       43.91      6.46 o 
  -7   3  10       44.46       49.87      5.36 o 
  -6   3  10      112.37      134.99     10.94 o 
  -5   3  10        1.12        1.55      2.80 o 
  -4   3  10      310.98      331.32     12.93 o 
  -3   3  10       33.06       30.67      3.81 o 
  -2   3  10        0.84        3.88      2.55 o 
  -1   3  10      134.98      121.18      6.49 o 
   0   3  10      154.58      138.63     10.63 o 
   1   3  10      230.48      216.04     13.46 o 
   2   3  10       54.09       59.39      7.40 o 
   3   3  10      277.73      283.74     16.83 o 
   4   3  10      202.75      207.70     18.28 o 
  -7   4  10      191.90      187.78     11.93 o 
  -6   4  10       39.40       35.72      4.92 o 
  -5   4  10      216.26      226.80     10.30 o 
  -4   4  10      148.59      146.75      7.87 o 
  -3   4  10      908.41      889.48     29.31 o 
  -2   4  10       27.07       28.77      3.74 o 
  -1   4  10      182.62      176.21      8.07 o 
   0   4  10     1929.42     2054.52    211.74 o 
   1   4  10     1326.70     1273.00     58.57 o 
   2   4  10      138.73      134.63     10.76 o 
   3   4  10       44.03       29.46      7.24 o 
  -7   5  10       13.80       13.05      4.16 o 
  -6   5  10       71.96       65.55      5.71 o 
  -5   5  10       17.91       14.39      3.31 o 
  -4   5  10      182.97      166.16     15.67 o 
  -3   5  10      195.47      184.90      9.79 o 
  -2   5  10       18.45       13.05      2.84 o 
  -1   5  10      341.30      333.82     12.62 o 
   0   5  10      106.70      103.40      9.29 o 
   1   5  10       17.58        6.08      4.29 o 
   2   5  10      216.81      190.81     18.09 o 
   3   5  10      124.43      112.28     10.10 o 
  -7   6  10       54.83       53.15      6.29 o 
  -6   6  10        0.69        3.95      3.04 o 
  -5   6  10      377.71      395.52     15.16 o 
  -4   6  10      626.20      618.50     21.45 o 
  -3   6  10      265.74      252.10     10.35 o 
  -2   6  10        5.58        6.57      2.74 o 
  -1   6  10      488.48      478.07     16.82 o 
   0   6  10      281.10      309.44     18.09 o 
   1   6  10        0.41        4.14      4.01 o 
   2   6  10       50.02       56.44      7.21 o 
   3   6  10       40.08       34.80      6.18 o 
  -6   7  10       45.50       53.33      5.40 o 
  -5   7  10      220.46      207.15      9.82 o 
  -4   7  10      193.13      192.72     17.10 o 
  -3   7  10      109.24      110.90      6.72 o 
  -2   7  10      189.75      195.10      8.84 o 
  -1   7  10      232.66      229.80      9.68 o 
   0   7  10       31.36       32.51      5.78 o 
   1   7  10        4.37        9.57      4.55 o 
   2   7  10      339.38      355.91     20.37 o 
   3   7  10      162.99      154.81     11.98 o 
  -6   8  10       17.63       15.98      4.67 o 
  -5   8  10       71.87       81.52      6.11 o 
  -4   8  10        0.65       -1.43      2.50 o 
  -3   8  10      343.96      357.78     20.83 o 
  -2   8  10      152.07      173.96      8.29 o 
  -1   8  10      199.09      201.48      9.04 o 
   0   8  10       29.05       13.33      4.82 o 
   1   8  10      117.91      125.78     10.49 o 
   2   8  10       57.31       61.73     12.95 o 
  -5   9  10      378.51      389.03     17.35 o 
  -4   9  10        4.24        4.96      2.96 o 
  -3   9  10      301.03      301.61     12.11 o 
  -2   9  10      573.32      648.42     30.18 o 
  -1   9  10      613.74      621.39     21.35 o 
   0   9  10       43.50       60.96      7.80 o 
   1   9  10       53.49       58.03      9.14 o 
   2   9  10      352.62      387.51     21.27 o 
  -5  10  10       22.39       19.32      4.36 o 
  -4  10  10       84.21       85.35      7.26 o 
  -3  10  10       92.98       92.37      7.42 o 
  -2  10  10        8.07        7.97      3.24 o 
  -1  10  10       10.38       11.99      3.43 o 
   0  10  10       82.00       72.09     14.09 o 
   1  10  10        0.30       -1.33      4.48 o 
  -4  11  10       96.36      112.21      8.56 o 
  -3  11  10       83.80      110.04      8.05 o 
  -2  11  10        2.60        1.49      2.75 o 
  -1  11  10        1.47        1.65      3.30 o 
   0  11  10       89.02       83.01      9.02 o 
  -2  12  10      120.89      130.53     12.59 o 
  -1  12  10       40.30       54.10      5.33 o 
  -6   1  11      169.77      165.19     13.80 o 
  -5   1  11       20.19       21.48      3.90 o 
  -4   1  11       16.93       13.03      3.69 o 
  -3   1  11      167.02      174.15      8.76 o 
  -2   1  11      648.25      614.24     21.29 o 
  -1   1  11      260.82      216.31     20.56 o 
   0   1  11        0.01       -0.10      4.39 o 
   1   1  11      321.61      301.39     45.89 o 
   2   1  11       92.24       91.35      9.29 o 
  -6   2  11       21.75       22.58      4.42 o 
  -5   2  11      152.45      157.96      9.48 o 
  -4   2  11      159.22      175.16     10.55 o 
  -3   2  11      230.21      211.21      9.56 o 
  -2   2  11       32.68       34.39      4.24 o 
  -1   2  11      417.30      415.34     22.62 o 
   0   2  11      625.86      706.07     34.87 o 
   1   2  11       73.05       72.67      8.30 o 
   2   2  11      100.86      101.38      9.92 o 
  -6   3  11      427.06      397.81     15.65 o 
  -5   3  11      324.24      321.99     13.29 o 
  -4   3  11      111.78      115.43      7.24 o 
  -3   3  11      331.64      311.25     12.54 o 
  -2   3  11      601.14      622.40     23.91 o 
  -1   3  11       56.75       60.35      7.64 o 
   0   3  11      116.24      113.19     10.36 o 
   1   3  11      334.57      333.09     18.97 o 
   2   3  11       96.20      104.86     10.19 o 
  -5   4  11      112.60      109.11      7.34 o 
  -4   4  11        3.76        3.31      3.04 o 
  -3   4  11        1.70       -0.58      2.93 o 
  -2   4  11      125.20      118.68      8.59 o 
  -1   4  11        3.52       -1.14      4.57 o 
   0   4  11       83.17       81.55      8.72 o 
   1   4  11       20.73       24.58      5.75 o 
  -5   5  11       33.72       33.32      4.42 o 
  -4   5  11        2.27        3.42      3.26 o 
  -3   5  11      107.53      113.94      7.03 o 
  -2   5  11       84.35       93.48      6.32 o 
  -1   5  11       13.63       17.27      5.48 o 
   0   5  11       35.44       43.00      6.77 o 
   1   5  11      338.74      344.44     19.79 o 
  -5   6  11      104.88      114.70      7.55 o 
  -4   6  11      647.82      683.21     23.59 o 
  -3   6  11      591.99      630.30     22.93 o 
  -2   6  11       38.03       36.21      4.40 o 
  -1   6  11      480.97      504.43     26.39 o 
   0   6  11      754.97      809.71     87.40 o 
   1   6  11      182.53      208.92     30.08 o 
  -4   7  11       33.86       40.53      4.87 o 
  -3   7  11      147.21      149.95      9.81 o 
  -2   7  11      286.53      286.20     12.65 o 
  -1   7  11        6.58        9.67      5.21 o 
   0   7  11       46.41       53.37      7.67 o 
  -3   8  11       40.61       49.00      5.06 o 
  -2   8  11        7.21        7.79      3.96 o 
  -1   8  11      128.73      143.38     12.25 o 
  -2   0  12      778.93      827.53     57.88 o 
                                                 
